# Supplementary material for: 3-Methyl-4-oxo-2-phenyl-4H-chromene-8-carboxylic acid
Source: Acta Crystallogr Sect E Struct Rep Online. 2008 Apr 16;64(Pt 5):o857. doi: 10.1107/S1600536808009732 (PMC2961157; doi:10.1107/S1600536808009732)
Supplement: Supplementary file 1 [file e-64-0o857-sup1.cif]

##############################################################################
###                                                                        ###
###        Electronic paper (Acta Crystallographica Section E)             ###
###                                                                        ###
##############################################################################
#                                                                            #
# This CIF contains the data in a paper accepted for publication in Acta     #
# Crystallographica Section E. It conforms to the requirements of Notes      #
# for Authors for Section E, and has been peer reviewed under the auspices   #
# of the IUCr Commission on Journals.                                        #
#                                                                            #
# Full details of the Crystallographic Information File format               #
# are given in the paper "The Crystallographic Information File (CIF):       #
# a New Standard Archive File for Crystallography" by S. R. Hall, F. H.      #
# Allen and I. D. Brown [Acta Cryst. (1991), A47, 655-685].                  #
#                                                                            #
# The current version of the core CIF dictionary is obtainable from          #
# ftp://ftp.iucr.org/pub/cif_core.dic. The current version number is 2.4.    #
#                                                                            #
# Software is freely available for graphical display of the structure(s) in  #
# this CIF.  For information consult the CIF home page http://www.iucr.org/  #
# cif/home.html                                                              #
#                                                                            #
# This file may be used for bona fide research purposes within the           #
# scientific community so long as proper attribution is given to the journal # 
# article from which it was obtained.                                        #
#                                                                            #
##############################################################################
                                             
data_I
_audit_creation_method     SHELXL97
_chemical_name_systematic
;
3-Methyl-4-oxo-2-phenyl-4<i>H</i>-chromene-8-carboxylic acid
;
_chemical_name_common     ?
_chemical_formula_moiety     'C17 H12 O4'
_chemical_formula_sum     'C17 H12 O4'
_chemical_formula_iupac     'C17 H12 O4'
_chemical_formula_weight     280.27
_chemical_melting_point     ?
_symmetry_cell_setting     triclinic
_symmetry_space_group_name_H-M     'P -1'
_symmetry_space_group_name_Hall     '-P 1'
loop_
    _symmetry_equiv_pos_as_xyz
    'x, y, z'
    '-x, -y, -z'
_cell_length_a     7.2760(8)
_cell_length_b     9.6551(10)
_cell_length_c     11.3095(12)
_cell_angle_alpha     65.965(2)
_cell_angle_beta     79.748(2)
_cell_angle_gamma     68.286(2)
_cell_volume     673.78(12)
_cell_formula_units_Z     2
_cell_measurement_reflns_used     1477
_cell_measurement_theta_min     2.447
_cell_measurement_theta_max     27.67
_cell_measurement_temperature     298(2)
_exptl_crystal_description     block
_exptl_crystal_colour     colourless
_exptl_crystal_size_max     0.35
_exptl_crystal_size_mid     0.27
_exptl_crystal_size_min     0.18
_exptl_crystal_density_diffrn     1.381
_exptl_crystal_density_meas     ?
_exptl_crystal_density_method     'not measured'
_exptl_crystal_F_000     292
_exptl_absorpt_coefficient_mu     0.099
_exptl_absorpt_correction_type     multi-scan
_exptl_absorpt_process_details     '(SADABS; Bruker, 2002)'
_exptl_absorpt_correction_T_min     0.9692
_exptl_absorpt_correction_T_max     0.9894
_diffrn_ambient_temperature     298(2)
_diffrn_radiation_type     MoK\a
_diffrn_radiation_wavelength     0.71073
_diffrn_radiation_source     'fine-focus sealed tube'
_diffrn_radiation_monochromator     graphite
_diffrn_measurement_device_type     'Bruker APEX area-detector'
_diffrn_measurement_method     '\f and \w'
_diffrn_detector_area_resol_mean     ?
_diffrn_reflns_number     3569
_diffrn_reflns_av_R_equivalents     0.0153
_diffrn_reflns_av_sigmaI/netI     0.0325
_diffrn_reflns_theta_min     1.97
_diffrn_reflns_theta_max     25.02
_diffrn_reflns_theta_full     25.02
_diffrn_measured_fraction_theta_max     0.987
_diffrn_measured_fraction_theta_full     0.987
_diffrn_reflns_limit_h_min     -8
_diffrn_reflns_limit_h_max     8
_diffrn_reflns_limit_k_min     -11
_diffrn_reflns_limit_k_max     11
_diffrn_reflns_limit_l_min     -13
_diffrn_reflns_limit_l_max     12
_diffrn_standards_number     0
_diffrn_standards_interval_count     ?
_diffrn_standards_interval_time     ?
_diffrn_standards_decay_%     ?
_refine_special_details
;
Refinement of <i>F</i>^2^ against ALL reflections. The weighted <i>R</i>-factor
<i>wR</i> and goodness of fit <i>S</i> are based on <i>F</i>^2^, conventional
<i>R</i>-factors <i>R</i> are based on <i>F</i>, with <i>F</i> set to zero for
negative <i>F</i>^2^. The threshold expression of <i>F</i>^2^ >
\s(<i>F</i>^2^) is used only for calculating <i>R</i>-factors(gt) <i>etc</i>.
and is not relevant to the choice of reflections for refinement.
<i>R</i>-factors based on <i>F</i>^2^ are statistically about twice as large
as those based on <i>F</i>, and <i>R</i>-factors based on ALL data will be
even larger.
;
_reflns_number_total     2354
_reflns_number_gt     2086
_reflns_threshold_expression     I>2\s(I)
_refine_ls_structure_factor_coef     Fsqd
_refine_ls_matrix_type     full
_refine_ls_R_factor_all     0.0646
_refine_ls_R_factor_gt     0.0576
_refine_ls_wR_factor_gt     0.1377
_refine_ls_wR_factor_ref     0.1436
_refine_ls_goodness_of_fit_ref     1.098
_refine_ls_restrained_S_all     1.098
_refine_ls_number_reflns     2354
_refine_ls_number_parameters     192
_refine_ls_number_restraints     0
_refine_ls_hydrogen_treatment     constr
_refine_ls_weighting_scheme     calc
_refine_ls_weighting_details
       'calc w = 1/[\s^2^(Fo^2^)+(0.0631P)^2^+0.2396P] where P=(Fo^2^+2Fc^2^)/3'
_atom_sites_solution_hydrogens     geom
_atom_sites_solution_primary     direct
_atom_sites_solution_secondary     difmap
_refine_ls_shift/su_max     0.004
_refine_ls_shift/su_mean     0.000
_refine_diff_density_max     0.200
_refine_diff_density_min     -0.249
_refine_ls_extinction_method     none
_refine_ls_extinction_coef     ?
loop_
    _atom_type_symbol
    _atom_type_description
    _atom_type_scat_dispersion_real
    _atom_type_scat_dispersion_imag
    _atom_type_scat_source
    'C' 'C' 0.0033 0.0016
                         'International Tables Vol C Tables 4.2.6.8 and 6.1.1.4'
    'H' 'H' 0.0000 0.0000
                         'International Tables Vol C Tables 4.2.6.8 and 6.1.1.4'
    'O' 'O' 0.0106 0.0060
                         'International Tables Vol C Tables 4.2.6.8 and 6.1.1.4'
_computing_data_collection     'SMART (Bruker, 2002)'
_computing_cell_refinement     'SAINT (Bruker, 2002)'
_computing_data_reduction     'SAINT (Bruker, 2002)'
_computing_structure_solution     'SHELXS97 (Sheldrick, 2008)'
_computing_structure_refinement     'SHELXL97 (Sheldrick, 2008)'
_computing_molecular_graphics     'SHELXTL (Sheldrick, 2008)'
_computing_publication_material     'SHELXL97 (Sheldrick, 2008)'
loop_
    _atom_site_type_symbol
    _atom_site_label
    _atom_site_fract_x
    _atom_site_fract_y
    _atom_site_fract_z
    _atom_site_U_iso_or_equiv
    _atom_site_adp_type
    _atom_site_calc_flag
    _atom_site_refinement_flags
    _atom_site_occupancy
    _atom_site_disorder_assembly
    _atom_site_disorder_group
    O O1 0.2307(3) 0.48247(18) 0.52007(15) 0.0620(5) Uani d . 1 . .
    H H1 0.2521 0.5681 0.4842 0.093 Uiso calc R 1 . .
    O O2 0.3009(3) 0.4730(2) 0.32507(15) 0.0690(6) Uani d . 1 . .
    O O3 0.2390(2) 0.22602(15) 0.30232(13) 0.0398(4) Uani d . 1 . .
    O O4 0.2514(3) -0.23584(17) 0.47596(17) 0.0595(5) Uani d . 1 . .
    C C1 0.2644(3) 0.4115(2) 0.43715(19) 0.0380(5) Uani d . 1 . .
    C C2 0.2526(3) 0.2451(2) 0.50288(18) 0.0351(5) Uani d . 1 . .
    C C3 0.2552(3) 0.1725(2) 0.63616(19) 0.0409(5) Uani d . 1 . .
    H H3 0.2558 0.2307 0.6844 0.049 Uiso calc R 1 . .
    C C4 0.2568(3) 0.0150(2) 0.7004(2) 0.0451(5) Uani d . 1 . .
    H H4 0.2597 -0.0311 0.7903 0.054 Uiso calc R 1 . .
    C C5 0.2543(3) -0.0720(2) 0.6318(2) 0.0432(5) Uani d . 1 . .
    H H5 0.2562 -0.1776 0.6750 0.052 Uiso calc R 1 . .
    C C6 0.2490(3) -0.0033(2) 0.49658(19) 0.0368(5) Uani d . 1 . .
    C C7 0.2471(3) 0.1545(2) 0.43312(18) 0.0337(4) Uani d . 1 . .
    C C8 0.2394(3) 0.1420(2) 0.2298(2) 0.0396(5) Uani d . 1 . .
    C C9 0.2489(3) -0.0139(2) 0.2816(2) 0.0443(5) Uani d . 1 . .
    C C10 0.2678(4) -0.1097(3) 0.2009(3) 0.0621(7) Uani d . 1 . .
    H H10A 0.1433 -0.1234 0.2021 0.093 Uiso calc R 1 . .
    H H10B 0.3672 -0.2131 0.2357 0.093 Uiso calc R 1 . .
    H H10C 0.3050 -0.0539 0.1134 0.093 Uiso calc R 1 . .
    C C11 0.2487(3) -0.0952(2) 0.4206(2) 0.0422(5) Uani d . 1 . .
    C C12 0.2342(3) 0.2459(2) 0.0909(2) 0.0466(5) Uani d . 1 . .
    C C13 0.3714(4) 0.3244(3) 0.0379(2) 0.0570(6) Uani d . 1 . .
    H H13 0.4675 0.3111 0.0896 0.068 Uiso calc R 1 . .
    C C14 0.3666(5) 0.4226(3) -0.0916(3) 0.0748(8) Uani d . 1 . .
    H H14 0.4607 0.4738 -0.1270 0.090 Uiso calc R 1 . .
    C C15 0.2250(6) 0.4448(4) -0.1677(3) 0.0846(10) Uani d . 1 . .
    H H15 0.2233 0.5103 -0.2550 0.102 Uiso calc R 1 . .
    C C16 0.0850(6) 0.3712(4) -0.1163(3) 0.0834(10) Uani d . 1 . .
    H H16 -0.0139 0.3893 -0.1681 0.100 Uiso calc R 1 . .
    C C17 0.0903(4) 0.2697(3) 0.0127(2) 0.0647(7) Uani d . 1 . .
    H H17 -0.0030 0.2176 0.0469 0.078 Uiso calc R 1 . .
loop_
    _atom_site_aniso_label
    _atom_site_aniso_U_11
    _atom_site_aniso_U_22
    _atom_site_aniso_U_33
    _atom_site_aniso_U_12
    _atom_site_aniso_U_13
    _atom_site_aniso_U_23
    O1 0.1144(15) 0.0418(9) 0.0473(9) -0.0423(10) 0.0084(9) -0.0233(7)
    O2 0.1327(17) 0.0529(10) 0.0399(9) -0.0575(11) 0.0093(9) -0.0161(8)
    O3 0.0565(9) 0.0317(7) 0.0375(8) -0.0167(6) -0.0028(6) -0.0168(6)
    O4 0.0792(12) 0.0333(8) 0.0753(12) -0.0259(8) -0.0028(9) -0.0224(8)
    C1 0.0499(12) 0.0313(10) 0.0385(12) -0.0178(9) -0.0023(9) -0.0141(9)
    C2 0.0380(11) 0.0307(10) 0.0391(11) -0.0123(8) 0.0004(8) -0.0153(8)
    C3 0.0480(12) 0.0370(11) 0.0402(12) -0.0140(9) -0.0002(9) -0.0174(9)
    C4 0.0543(13) 0.0380(11) 0.0372(11) -0.0164(10) 0.0012(9) -0.0087(9)
    C5 0.0482(12) 0.0269(10) 0.0497(13) -0.0150(9) 0.0008(9) -0.0086(9)
    C6 0.0342(10) 0.0296(10) 0.0494(12) -0.0119(8) 0.0000(8) -0.0169(9)
    C7 0.0355(10) 0.0298(9) 0.0364(11) -0.0115(8) 0.0009(8) -0.0133(8)
    C8 0.0399(11) 0.0419(11) 0.0452(12) -0.0128(9) -0.0004(9) -0.0250(9)
    C9 0.0420(12) 0.0424(11) 0.0598(14) -0.0149(9) 0.0019(10) -0.0307(10)
    C10 0.0734(17) 0.0547(14) 0.0766(18) -0.0214(13) 0.0020(13) -0.0439(13)
    C11 0.0400(11) 0.0326(10) 0.0600(14) -0.0138(9) 0.0007(9) -0.0224(10)
    C12 0.0565(13) 0.0405(11) 0.0449(12) -0.0065(10) -0.0022(10) -0.0262(10)
    C13 0.0740(17) 0.0481(13) 0.0502(14) -0.0209(12) 0.0011(12) -0.0203(11)
    C14 0.113(2) 0.0549(15) 0.0545(16) -0.0303(16) 0.0168(16) -0.0239(13)
    C15 0.142(3) 0.0570(17) 0.0416(15) -0.0107(19) -0.0024(18) -0.0259(13)
    C16 0.110(3) 0.078(2) 0.0595(18) 0.0011(18) -0.0324(17) -0.0400(16)
    C17 0.0720(17) 0.0719(17) 0.0586(16) -0.0143(14) -0.0126(13) -0.0368(13)
_geom_special_details
;
All e.s.d.'s (except the e.s.d. in the dihedral angle between two l.s. planes)
are estimated using the full covariance matrix. The cell e.s.d.'s are taken
into account individually in the estimation of e.s.d.'s in distances, angles
and torsion angles; correlations between e.s.d.'s in cell parameters are only
used when they are defined by crystal symmetry. An approximate (isotropic)
treatment of cell e.s.d.'s is used for estimating e.s.d.'s involving l.s.
planes.
;
loop_
    _geom_bond_atom_site_label_1
    _geom_bond_atom_site_label_2
    _geom_bond_site_symmetry_2
    _geom_bond_distance
    _geom_bond_publ_flag
    O1 C1 . 1.314(2) ?
    O1 H1 . 0.8200 ?
    O2 C1 . 1.189(2) ?
    O3 C7 . 1.355(2) ?
    O3 C8 . 1.367(2) ?
    O4 C11 . 1.236(2) ?
    C1 C2 . 1.499(3) ?
    C2 C3 . 1.380(3) ?
    C2 C7 . 1.410(3) ?
    C3 C4 . 1.390(3) ?
    C3 H3 . 0.9300 ?
    C4 C5 . 1.362(3) ?
    C4 H4 . 0.9300 ?
    C5 C6 . 1.398(3) ?
    C5 H5 . 0.9300 ?
    C6 C7 . 1.391(3) ?
    C6 C11 . 1.466(3) ?
    C8 C9 . 1.354(3) ?
    C8 C12 . 1.478(3) ?
    C9 C11 . 1.443(3) ?
    C9 C10 . 1.502(3) ?
    C10 H10A . 0.9600 ?
    C10 H10B . 0.9600 ?
    C10 H10C . 0.9600 ?
    C12 C13 . 1.381(3) ?
    C12 C17 . 1.385(3) ?
    C13 C14 . 1.381(4) ?
    C13 H13 . 0.9300 ?
    C14 C15 . 1.360(5) ?
    C14 H14 . 0.9300 ?
    C15 C16 . 1.366(5) ?
    C15 H15 . 0.9300 ?
    C16 C17 . 1.385(4) ?
    C16 H16 . 0.9300 ?
    C17 H17 . 0.9300 ?
loop_
    _geom_angle_atom_site_label_1
    _geom_angle_atom_site_label_2
    _geom_angle_atom_site_label_3
    _geom_angle_site_symmetry_1
    _geom_angle_site_symmetry_3
    _geom_angle
    _geom_angle_publ_flag
    C1 O1 H1 . . 109.5 ?
    C7 O3 C8 . . 120.38(15) ?
    O2 C1 O1 . . 123.45(17) ?
    O2 C1 C2 . . 125.38(18) ?
    O1 C1 C2 . . 111.17(17) ?
    C3 C2 C7 . . 117.48(17) ?
    C3 C2 C1 . . 120.09(17) ?
    C7 C2 C1 . . 122.37(17) ?
    C2 C3 C4 . . 121.87(19) ?
    C2 C3 H3 . . 119.1 ?
    C4 C3 H3 . . 119.1 ?
    C5 C4 C3 . . 120.06(19) ?
    C5 C4 H4 . . 120.0 ?
    C3 C4 H4 . . 120.0 ?
    C4 C5 C6 . . 120.32(17) ?
    C4 C5 H5 . . 119.8 ?
    C6 C5 H5 . . 119.8 ?
    C7 C6 C5 . . 119.23(17) ?
    C7 C6 C11 . . 119.48(18) ?
    C5 C6 C11 . . 121.28(17) ?
    O3 C7 C6 . . 120.94(17) ?
    O3 C7 C2 . . 118.04(16) ?
    C6 C7 C2 . . 121.02(18) ?
    C9 C8 O3 . . 123.39(19) ?
    C9 C8 C12 . . 127.06(18) ?
    O3 C8 C12 . . 109.53(16) ?
    C8 C9 C11 . . 119.07(18) ?
    C8 C9 C10 . . 123.1(2) ?
    C11 C9 C10 . . 117.80(19) ?
    C9 C10 H10A . . 109.5 ?
    C9 C10 H10B . . 109.5 ?
    H10A C10 H10B . . 109.5 ?
    C9 C10 H10C . . 109.5 ?
    H10A C10 H10C . . 109.5 ?
    H10B C10 H10C . . 109.5 ?
    O4 C11 C9 . . 123.31(19) ?
    O4 C11 C6 . . 120.0(2) ?
    C9 C11 C6 . . 116.63(17) ?
    C13 C12 C17 . . 118.9(2) ?
    C13 C12 C8 . . 119.9(2) ?
    C17 C12 C8 . . 121.1(2) ?
    C12 C13 C14 . . 120.3(3) ?
    C12 C13 H13 . . 119.9 ?
    C14 C13 H13 . . 119.9 ?
    C15 C14 C13 . . 120.3(3) ?
    C15 C14 H14 . . 119.8 ?
    C13 C14 H14 . . 119.8 ?
    C14 C15 C16 . . 120.2(3) ?
    C14 C15 H15 . . 119.9 ?
    C16 C15 H15 . . 119.9 ?
    C15 C16 C17 . . 120.1(3) ?
    C15 C16 H16 . . 119.9 ?
    C17 C16 H16 . . 119.9 ?
    C12 C17 C16 . . 120.1(3) ?
    C12 C17 H17 . . 120.0 ?
    C16 C17 H17 . . 120.0 ?
loop_
    _geom_torsion_atom_site_label_1
    _geom_torsion_atom_site_label_2
    _geom_torsion_atom_site_label_3
    _geom_torsion_atom_site_label_4
    _geom_torsion_site_symmetry_1
    _geom_torsion_site_symmetry_2
    _geom_torsion_site_symmetry_3
    _geom_torsion_site_symmetry_4
    _geom_torsion
    _geom_torsion_publ_flag
    O2 C1 C2 C3 . . . . 164.8(2) ?
    O1 C1 C2 C3 . . . . -14.5(3) ?
    O2 C1 C2 C7 . . . . -12.4(3) ?
    O1 C1 C2 C7 . . . . 168.23(18) ?
    C7 C2 C3 C4 . . . . 1.4(3) ?
    C1 C2 C3 C4 . . . . -176.0(2) ?
    C2 C3 C4 C5 . . . . -0.5(3) ?
    C3 C4 C5 C6 . . . . -0.3(3) ?
    C4 C5 C6 C7 . . . . 0.2(3) ?
    C4 C5 C6 C11 . . . . 179.2(2) ?
    C8 O3 C7 C6 . . . . -2.2(3) ?
    C8 O3 C7 C2 . . . . 178.03(17) ?
    C5 C6 C7 O3 . . . . -179.03(17) ?
    C11 C6 C7 O3 . . . . 1.9(3) ?
    C5 C6 C7 C2 . . . . 0.7(3) ?
    C11 C6 C7 C2 . . . . -178.32(17) ?
    C3 C2 C7 O3 . . . . 178.24(17) ?
    C1 C2 C7 O3 . . . . -4.5(3) ?
    C3 C2 C7 C6 . . . . -1.5(3) ?
    C1 C2 C7 C6 . . . . 175.80(18) ?
    C7 O3 C8 C9 . . . . -0.4(3) ?
    C7 O3 C8 C12 . . . . -178.76(16) ?
    O3 C8 C9 C11 . . . . 3.2(3) ?
    C12 C8 C9 C11 . . . . -178.8(2) ?
    O3 C8 C9 C10 . . . . -174.3(2) ?
    C12 C8 C9 C10 . . . . 3.7(4) ?
    C8 C9 C11 O4 . . . . 177.9(2) ?
    C10 C9 C11 O4 . . . . -4.4(3) ?
    C8 C9 C11 C6 . . . . -3.3(3) ?
    C10 C9 C11 C6 . . . . 174.40(19) ?
    C7 C6 C11 O4 . . . . 179.63(19) ?
    C5 C6 C11 O4 . . . . 0.6(3) ?
    C7 C6 C11 C9 . . . . 0.8(3) ?
    C5 C6 C11 C9 . . . . -178.21(18) ?
    C9 C8 C12 C13 . . . . -125.6(2) ?
    O3 C8 C12 C13 . . . . 52.7(3) ?
    C9 C8 C12 C17 . . . . 56.1(3) ?
    O3 C8 C12 C17 . . . . -125.6(2) ?
    C17 C12 C13 C14 . . . . -1.2(3) ?
    C8 C12 C13 C14 . . . . -179.5(2) ?
    C12 C13 C14 C15 . . . . 1.0(4) ?
    C13 C14 C15 C16 . . . . 0.6(4) ?
    C14 C15 C16 C17 . . . . -1.9(4) ?
    C13 C12 C17 C16 . . . . -0.1(3) ?
    C8 C12 C17 C16 . . . . 178.2(2) ?
    C15 C16 C17 C12 . . . . 1.7(4) ?
loop_
    _geom_hbond_atom_site_label_D
    _geom_hbond_atom_site_label_H
    _geom_hbond_atom_site_label_A
    _geom_hbond_site_symmetry_A
    _geom_hbond_distance_DH
    _geom_hbond_distance_HA
    _geom_hbond_distance_DA
    _geom_hbond_angle_DHA
    _geom_hbond_publ_flag
    O1 H1 O4 1_565 0.82 1.86 2.615(3) 154 yes
    C3 H3 O1 . 0.93 2.35 2.683(3) 101 yes
    C14 H14 O2 2_665 0.93 2.57 3.347(4) 141 yes
    C16 H16 O2 2_565 0.93 2.57 3.473(5) 163 yes
data_global
_journal_date_recd_electronic     2008-03-29
_journal_date_accepted     2008-04-08
_journal_name_full     'Acta Crystallographica, Section E'
_journal_year     2008
_journal_volume     64
_journal_issue      5
_journal_page_first     o857
_journal_page_last     o857
_journal_paper_category     QO
_journal_coeditor_code     AT2554
_publ_contact_author_name     'Zhi Hong'
_publ_contact_author_address
;
School of Pharmaceutical and Chemical Engineering
Taizhou University
Linhai 317000
People's Republic of China
;
_publ_contact_author_email     hongxiuzhi@yahoo.com.cn
_publ_contact_author_fax     ?
_publ_contact_author_phone     ?
_publ_section_title
;
3-Methyl-4-oxo-2-phenyl-4<i>H</i>-chromene-8-carboxylic acid
;
loop_
    _publ_author_name
    _publ_author_address
    'Zhi Hong'
;
School of Pharmaceutical and Chemical Engineering
Taizhou University
Linhai 317000
People's Republic of China
;
    'Hua-Jiang Jiang'
;
School of Pharmaceutical and Chemical Engineering
Taizhou University
Linhai 317000
People's Republic of China
;
    'Yu-Guo Zhuang'
;
School of Pharmaceutical and Chemical Engineering
Taizhou University
Linhai 317000
People's Republic of China
;
    'Hai-Chang Guo'
;
School of Pharmaceutical and Chemical Engineering
Taizhou University
Linhai 317000
People's Republic of China
;
