# Supplementary material for: 3-Methyl-4-oxo-2-phenyl-4H-chromene-8-carboxylic acid
Source: Acta Crystallogr Sect E Struct Rep Online. 2008 Apr 16;64(Pt 5):o857. doi: 10.1107/S1600536808009732 (PMC2961157; doi:10.1107/S1600536808009732)
Supplement: Supplementary file 2 [file e-64-0o857-Isup2.hkl]

# 
# h,k,l, Fc-squared, Fo-squared, sigma(Fo-squared) and status flag 
# 
data_I
_shelx_title ' 68m in P-1' 
_shelx_refln_list_code          4 
_shelx_F_calc_maximum      141.15 
_exptl_crystal_F_000       292.00 
_reflns_d_resolution_high  0.8403 
 
loop_ 
 _symmetry_equiv_pos_as_xyz 
 'x, y, z' 
 '-x, -y, -z' 
 
_cell_length_a     7.2760 
_cell_length_b     9.6551 
_cell_length_c    11.3095 
_cell_angle_alpha  65.965 
_cell_angle_beta   79.748 
_cell_angle_gamma  68.286 
 
_shelx_F_squared_multiplier     1.000 
 
loop_ 
 _refln_index_h 
 _refln_index_k 
 _refln_index_l 
 _refln_F_squared_calc 
 _refln_F_squared_meas 
 _refln_F_squared_sigma 
 _refln_observed_status 
   1   0   0        2.45       -0.81      0.54 o 
   2   0   0    19923.00    13129.91    669.89 o 
   3   0   0       69.30       62.32      1.14 o 
   4   0   0     2820.27     2811.72     39.24 o 
   5   0   0        0.90        0.07      0.41 o 
   6   0   0      685.98      664.47     19.12 o 
   7   0   0        3.38        4.30      1.07 o 
   8   0   0      132.44      119.95      5.57 o 
  -7   1   0       22.29       22.03      2.20 o 
  -6   1   0       49.65       44.50      2.64 o 
  -5   1   0       66.20       51.22      2.62 o 
  -4   1   0      419.82      438.50     12.58 o 
  -3   1   0      145.84      147.35      4.75 o 
  -2   1   0      634.34      670.44     17.87 o 
  -1   1   0     3249.51     3123.92     82.50 o 
   0   1   0       90.61       86.48      1.73 o 
   1   1   0     2991.18     2675.34     70.81 o 
   2   1   0     1578.14     1681.29     43.28 o 
   3   1   0       20.08       19.09      1.02 o 
   4   1   0      576.98      607.76      8.89 o 
   5   1   0       94.60       84.56      1.67 o 
   6   1   0      222.50      207.84      7.12 o 
   7   1   0       46.84       48.05      2.87 o 
   8   1   0       63.15       62.43      3.72 o 
  -7   2   0        4.02        4.28      1.17 o 
  -6   2   0        3.59        5.35      1.10 o 
  -5   2   0        0.63        1.17      0.61 o 
  -4   2   0        7.61        8.82      1.13 o 
  -3   2   0        0.13        4.50      0.74 o 
  -2   2   0       22.10       20.80      1.21 o 
  -1   2   0     1539.55     1552.70     21.87 o 
   0   2   0      114.46      107.71      2.81 o 
   1   2   0      650.77      646.11     17.05 o 
   2   2   0      823.66      830.79     21.82 o 
   3   2   0       76.54       79.94      2.78 o 
   4   2   0      141.08      142.17      4.57 o 
   5   2   0        7.89        7.08      0.51 o 
   6   2   0        0.01        0.25      0.43 o 
   7   2   0        3.39        5.01      1.07 o 
   8   2   0        1.99        3.47      1.14 o 
  -6   3   0        0.45        1.86      0.74 o 
  -5   3   0       51.05       45.14      2.59 o 
  -4   3   0       51.79       47.47      2.51 o 
  -3   3   0      109.35      116.37      4.31 o 
  -2   3   0      196.51      187.41      5.94 o 
  -1   3   0       44.81       42.85      1.18 o 
   0   3   0      536.69      539.52      7.87 o 
   1   3   0      117.23      129.03      2.81 o 
   2   3   0     1885.66     1803.76     33.05 o 
   3   3   0       71.40       80.84      2.95 o 
   4   3   0      317.50      364.53     10.55 o 
   5   3   0       56.46       55.31      1.57 o 
   6   3   0        7.80        7.56      0.68 o 
   7   3   0       20.60       18.24      1.64 o 
   8   3   0        1.81        2.11      0.92 o 
  -6   4   0        6.21       10.44      1.63 o 
  -5   4   0       56.06       48.31      2.84 o 
  -4   4   0       64.34       61.85      3.10 o 
  -3   4   0      275.47      266.73      8.49 o 
  -2   4   0      274.74      292.11      8.93 o 
  -1   4   0      981.71     1053.47     14.98 o 
   0   4   0      875.17     1033.98     14.90 o 
   1   4   0     1901.56     2052.40     29.21 o 
   2   4   0     1215.32     1349.93     25.04 o 
   3   4   0     1380.38     1558.23     40.87 o 
   4   4   0      351.22      413.73     12.03 o 
   5   4   0      253.69      213.25      4.43 o 
   6   4   0       57.84       49.99      1.63 o 
   7   4   0       68.81       69.37      2.07 o 
   8   4   0        5.71        2.67      0.87 o 
  -5   5   0        1.41        1.97      0.92 o 
  -4   5   0       24.01       19.30      1.71 o 
  -3   5   0        0.02        0.41      0.43 o 
  -2   5   0       38.05       43.77      2.38 o 
  -1   5   0       19.06       16.15      0.48 o 
   0   5   0       58.96       74.20      1.23 o 
   1   5   0       13.02        9.92      0.76 o 
   2   5   0       72.85      103.30      3.61 o 
   3   5   0        0.42        0.32      0.24 o 
   4   5   0       61.22       65.71      2.98 o 
   5   5   0       11.06       13.45      0.78 o 
   6   5   0       25.49       24.58      1.25 o 
   7   5   0        3.90        4.11      0.63 o 
  -4   6   0        0.61        0.76      1.05 o 
  -3   6   0        1.84        0.95      0.42 o 
  -2   6   0       15.76       13.87      0.94 o 
  -1   6   0       43.66       48.49      2.59 o 
   0   6   0       19.45       22.85      2.50 o 
   1   6   0       44.16       48.43      1.23 o 
   2   6   0        0.49        0.52      0.25 o 
   3   6   0       12.80       15.60      0.90 o 
   5   6   0        3.49        4.10      0.57 o 
   6   6   0        6.76        7.03      0.76 o 
   7   6   0        1.41        0.55      0.36 o 
   8   6   0        0.68        2.63      0.55 o 
  -4   7   0        3.65        5.39      1.28 o 
  -3   7   0        2.38        4.24      1.17 o 
  -2   7   0       25.28       20.53      1.80 o 
  -1   7   0       19.84       21.68      1.79 o 
   0   7   0        3.78        4.04      0.68 o 
   1   7   0      102.97       89.06      1.96 o 
   2   7   0       27.70       31.77      1.05 o 
   3   7   0       68.88       64.20      1.65 o 
   4   7   0        7.04        7.09      0.61 o 
   5   7   0        6.93        7.26      0.78 o 
   6   7   0        2.52        3.83      0.63 o 
   7   7   0        1.00        2.99      0.71 o 
  -3   8   0       21.03       24.80      2.52 o 
  -2   8   0       39.43       41.33      2.93 o 
  -1   8   0       48.10       45.63      2.91 o 
   0   8   0       89.29       78.25      3.76 o 
   1   8   0        1.43        0.98      0.28 o 
   2   8   0      145.08      127.58      2.69 o 
   3   8   0        2.21        1.11      0.27 o 
   4   8   0      121.92      106.76      2.50 o 
   5   8   0       37.65       34.92      2.51 o 
   6   8   0       35.83       35.67      1.72 o 
   7   8   0       17.68       20.80      2.45 o 
  -1   9   0       18.78       21.70      2.31 o 
   0   9   0       29.98       30.89      2.40 o 
   1   9   0       82.36       76.20      3.84 o 
   2   9   0       64.69       66.17      2.13 o 
   3   9   0       86.84       81.56      2.93 o 
   4   9   0       12.76       13.52      0.99 o 
   5   9   0       23.45       21.54      1.43 o 
   6   9   0        7.29       11.05      1.16 o 
   1  10   0        1.77        0.51      0.50 o 
   2  10   0        3.84        4.00      0.56 o 
   3  10   0        0.01        0.26      0.28 o 
   4  10   0        2.26        2.81      0.45 o 
   5  10   0        0.09        1.09      0.43 o 
  -3 -10   1        0.08        0.96      0.47 o 
  -2 -10   1       14.92       16.38      2.04 o 
  -6  -9   1       11.26       15.66      1.33 o 
  -5  -9   1       25.06       24.17      1.47 o 
  -4  -9   1        3.99        4.59      0.60 o 
  -3  -9   1       17.78       14.39      0.94 o 
  -2  -9   1        7.69        8.22      0.96 o 
  -1  -9   1       26.06       22.50      2.00 o 
   0  -9   1        0.80        2.45      0.90 o 
   1  -9   1       37.58       45.61      3.09 o 
  -6  -8   1        5.35        7.59      1.65 o 
  -5  -8   1       61.69       55.55      2.13 o 
  -4  -8   1       21.42       18.94      1.04 o 
  -3  -8   1      214.40      187.28      3.96 o 
  -2  -8   1       61.60       51.15      1.65 o 
  -1  -8   1      193.22      169.17      6.49 o 
   0  -8   1       62.70       58.29      3.22 o 
   1  -8   1       49.75       44.73      2.88 o 
   2  -8   1       23.04       24.91      2.22 o 
  -7  -7   1        7.89        8.73      1.04 o 
  -6  -7   1        8.38       11.44      1.06 o 
  -5  -7   1       20.66       19.33      1.23 o 
  -4  -7   1       15.20       13.36      1.00 o 
  -3  -7   1        9.46        7.35      0.66 o 
  -2  -7   1       18.84       15.34      1.34 o 
  -1  -7   1       14.61       12.05      0.71 o 
   0  -7   1        2.70        4.83      0.68 o 
   1  -7   1       23.80       18.38      1.64 o 
   2  -7   1        0.15        1.14      0.69 o 
   3  -7   1        9.94       15.04      1.91 o 
  -7  -6   1        5.56        7.00      1.73 o 
  -6  -6   1        0.04       -0.14      0.23 o 
  -5  -6   1       19.22       18.42      1.08 o 
  -4  -6   1        4.38        3.83      0.54 o 
  -3  -6   1       62.99       66.34      2.27 o 
  -2  -6   1       12.53       10.05      0.62 o 
  -1  -6   1       59.90       66.54      1.58 o 
   0  -6   1        5.16        6.66      0.67 o 
   1  -6   1        4.97        5.50      0.99 o 
   2  -6   1        0.26        1.13      0.56 o 
   3  -6   1        7.83        9.29      0.88 o 
   4  -6   1        0.61        0.87      0.83 o 
  -7  -5   1        4.45        4.88      0.66 o 
  -6  -5   1       33.41       32.42      1.38 o 
  -5  -5   1       17.33       22.36      1.52 o 
  -4  -5   1       35.17       40.66      1.45 o 
  -3  -5   1       35.64       40.21      1.16 o 
  -2  -5   1        9.17       11.93      0.58 o 
  -1  -5   1       64.90       64.22      1.14 o 
   0  -5   1        6.03       10.87      0.40 o 
   1  -5   1      116.31      111.71      2.45 o 
   2  -5   1       13.91       16.22      0.88 o 
   3  -5   1       10.61       11.31      0.90 o 
   4  -5   1        2.49        1.84      0.63 o 
   5  -5   1        3.42        2.76      0.63 o 
  -8  -4   1       10.88       10.58      1.49 o 
  -7  -4   1       31.61       30.05      1.98 o 
  -6  -4   1       35.60       34.29      1.76 o 
  -5  -4   1       71.00       72.21      2.06 o 
  -4  -4   1      202.71      205.21      4.31 o 
  -3  -4   1       79.32       67.22      1.82 o 
  -2  -4   1      650.08      739.82     12.98 o 
  -1  -4   1      190.55      207.99      2.82 o 
   0  -4   1      490.55      534.24      6.65 o 
   1  -4   1      157.28      171.12      2.89 o 
   2  -4   1      151.58      161.05      3.55 o 
   3  -4   1       79.18       76.42      2.19 o 
   4  -4   1       21.15       20.17      1.42 o 
   5  -4   1       20.63       15.56      1.58 o 
   6  -4   1        1.67        2.22      0.76 o 
  -8  -3   1        0.08        0.70      0.65 o 
  -7  -3   1        5.58        4.78      1.05 o 
  -6  -3   1        0.20        0.40      0.26 o 
  -5  -3   1       25.61       25.46      1.03 o 
  -4  -3   1        8.71       14.38      0.71 o 
  -3  -3   1      146.77      168.38      3.47 o 
  -2  -3   1        0.04        0.66      0.17 o 
  -1  -3   1      220.68      203.66      3.27 o 
   0  -3   1       61.03       59.85      0.97 o 
   1  -3   1       32.26       32.83      0.80 o 
   2  -3   1        7.68        6.88      0.35 o 
   3  -3   1        1.44        1.60      0.59 o 
   4  -3   1        3.96        5.32      0.95 o 
   5  -3   1        3.20        4.52      0.99 o 
   6  -3   1        0.65        0.83      0.69 o 
  -8  -2   1        0.00        1.17      0.83 o 
  -7  -2   1        0.89        2.80      0.88 o 
  -6  -2   1        0.00        0.58      0.39 o 
  -5  -2   1       14.26       17.05      0.99 o 
  -4  -2   1       52.84       49.82      1.38 o 
  -3  -2   1      224.88      237.06      4.49 o 
  -2  -2   1        0.56        2.08      0.26 o 
  -1  -2   1       85.13       73.82      1.34 o 
   0  -2   1      247.54      241.08      3.65 o 
   1  -2   1      108.92      114.52      1.92 o 
   2  -2   1       91.37       95.92      2.08 o 
   3  -2   1      316.29      325.29      9.52 o 
   4  -2   1       19.98       17.36      1.36 o 
   5  -2   1       52.77       46.49      2.53 o 
   6  -2   1        1.51        2.47      0.81 o 
   7  -2   1        2.93        4.39      1.14 o 
  -8  -1   1        4.59        4.70      1.20 o 
  -7  -1   1        7.79       11.19      1.60 o 
  -6  -1   1       11.56       11.86      1.46 o 
  -5  -1   1       51.15       53.20      3.00 o 
  -4  -1   1       12.37       14.91      0.94 o 
  -3  -1   1      403.16      412.00      7.25 o 
  -2  -1   1        0.40        1.59      0.21 o 
  -1  -1   1        0.22        0.00      0.10 o 
   0  -1   1      481.76      480.55      6.92 o 
   1  -1   1        0.91        0.62      0.16 o 
   2  -1   1      102.66       94.10      1.98 o 
   3  -1   1       79.20       78.50      2.89 o 
   4  -1   1       49.26       49.07      2.30 o 
   5  -1   1        6.67        5.51      0.95 o 
   6  -1   1        7.84        8.72      1.32 o 
   7  -1   1        1.61        1.10      0.77 o 
  -7   0   1       31.36       28.06      2.29 o 
  -6   0   1      175.24      159.31      5.99 o 
  -5   0   1       59.57       57.54      2.80 o 
  -4   0   1     1327.77     1343.88     24.93 o 
  -3   0   1      279.01      306.61      6.06 o 
  -2   0   1     4776.18     4465.95     81.79 o 
  -1   0   1     1389.71     1426.99     36.71 o 
   0   0   1     2719.41     2505.69     66.10 o 
   1   0   1      753.43      799.69     11.42 o 
   2   0   1     6865.08     6720.36    123.25 o 
   3   0   1      504.63      539.62     10.39 o 
   4   0   1     1356.93     1382.09     25.47 o 
   5   0   1       37.22       42.39      2.23 o 
   6   0   1      116.45      106.19      4.37 o 
   7   0   1        0.51        1.49      0.77 o 
   8   0   1       23.06       21.70      2.30 o 
  -7   1   1        3.04        1.76      0.94 o 
  -6   1   1      122.24      124.59      5.17 o 
  -5   1   1       13.58       12.16      1.39 o 
  -4   1   1      161.14      163.49      5.55 o 
  -3   1   1      142.11      125.20      2.69 o 
  -2   1   1      798.90      834.00     15.42 o 
  -1   1   1      809.69      814.71     15.00 o 
   0   1   1     1652.46     1569.32     29.19 o 
   1   1   1      547.02      558.93      9.58 o 
   2   1   1       51.12       54.25      1.80 o 
   3   1   1      105.81      109.01      2.40 o 
   4   1   1       61.03       61.94      3.64 o 
   5   1   1       20.22       16.66      0.80 o 
   6   1   1       14.80       16.10      1.53 o 
   7   1   1       16.29       17.47      1.83 o 
   8   1   1        5.21        6.23      1.36 o 
  -7   2   1       12.38       18.64      2.19 o 
  -6   2   1        0.41        0.61      0.62 o 
  -5   2   1        7.12        6.36      1.10 o 
  -4   2   1        7.79        7.88      1.06 o 
  -3   2   1        0.24        0.32      0.33 o 
  -2   2   1        0.16        0.73      0.36 o 
  -1   2   1     1349.36     1394.18     25.52 o 
   0   2   1      969.80      962.83     17.66 o 
   1   2   1       79.63       74.05      1.21 o 
   2   2   1       16.57       16.35      0.87 o 
   3   2   1      141.40      144.00      4.38 o 
   4   2   1       45.86       37.33      1.67 o 
   5   2   1        3.92        4.10      0.50 o 
   6   2   1       65.94       55.68      2.74 o 
   7   2   1        3.06        3.51      0.94 o 
   8   2   1        7.65        7.63      1.39 o 
  -6   3   1        3.40        5.87      1.28 o 
  -5   3   1        0.96        1.12      0.55 o 
  -4   3   1        0.00       -0.06      0.34 o 
  -3   3   1       23.04       18.65      1.42 o 
  -2   3   1      304.06      286.46      8.50 o 
  -1   3   1      177.38      171.87      3.52 o 
   0   3   1     2739.83     2581.66     46.94 o 
   1   3   1      775.91      798.69     14.85 o 
   2   3   1      346.93      344.47      6.73 o 
   3   3   1      163.39      172.06      5.28 o 
   4   3   1      198.93      187.06      5.81 o 
   5   3   1       60.73       59.80      2.53 o 
   6   3   1       49.83       49.19      2.38 o 
   7   3   1       11.75       12.85      1.53 o 
   8   3   1        1.09        1.05      0.77 o 
  -6   4   1        0.00        1.06      0.88 o 
  -5   4   1       12.38       14.56      1.76 o 
  -4   4   1        3.16        6.57      1.17 o 
  -3   4   1       37.56       32.81      2.00 o 
  -2   4   1       31.55       24.31      1.58 o 
  -1   4   1      531.46      562.44     10.73 o 
   0   4   1      278.42      305.11      6.09 o 
   1   4   1      463.80      457.87      8.84 o 
   2   4   1      146.16      158.35      3.49 o 
   3   4   1       92.86       92.49      3.36 o 
   4   4   1       48.91       43.99      2.09 o 
   5   4   1      121.27      115.40      4.23 o 
   6   4   1        0.00        0.48      0.48 o 
   7   4   1       24.31       21.41      0.99 o 
   8   4   1        0.01        0.90      0.62 o 
  -5   5   1       21.35       21.56      2.23 o 
  -4   5   1       27.06       24.16      1.90 o 
  -3   5   1       45.79       49.51      2.73 o 
  -2   5   1       80.10       72.72      3.25 o 
  -1   5   1        5.61        6.10      0.48 o 
   0   5   1       86.94       81.57      4.13 o 
   1   5   1        4.11        5.49      0.94 o 
   2   5   1        0.12        0.40      0.20 o 
   3   5   1        8.28       11.46      0.58 o 
   4   5   1        0.05        0.73      0.39 o 
   5   5   1        0.53        0.72      0.43 o 
   6   5   1        6.29        7.38      1.23 o 
   7   5   1        1.28        2.75      0.46 o 
  -5   6   1        2.43        3.42      1.10 o 
  -4   6   1        0.31        1.50      0.70 o 
  -3   6   1       10.92       15.29      1.72 o 
  -2   6   1        0.28        0.48      0.48 o 
  -1   6   1        4.33        4.24      0.88 o 
   0   6   1        0.95        1.15      0.30 o 
   1   6   1       23.76       20.34      0.94 o 
   2   6   1       17.28       16.29      1.30 o 
   3   6   1       52.06       45.28      3.18 o 
   4   6   1        3.17        3.10      0.69 o 
   5   6   1        3.03        4.09      0.90 o 
   6   6   1        0.34        1.65      0.66 o 
   7   6   1        0.48        0.82      0.54 o 
   8   6   1        2.19        3.28      0.61 o 
  -4   7   1        3.05        3.83      1.07 o 
  -3   7   1        0.01        0.39      0.73 o 
  -2   7   1       25.22       23.14      1.89 o 
  -1   7   1       22.85       22.76      1.79 o 
   0   7   1       31.72       25.54      1.80 o 
   1   7   1      106.79      104.02      2.83 o 
   2   7   1       30.69       22.51      1.10 o 
   3   7   1      156.59      150.48      5.98 o 
   4   7   1       25.00       25.20      1.26 o 
   5   7   1       46.80       44.34      2.69 o 
   6   7   1        6.48        6.39      1.25 o 
   7   7   1        4.47        5.98      0.81 o 
   8   7   1        0.18        1.59      0.78 o 
  -3   8   1        1.10        1.31      0.68 o 
  -2   8   1        9.05       12.55      1.80 o 
  -1   8   1       16.77       20.37      2.07 o 
   0   8   1       10.25        8.46      1.31 o 
   1   8   1       11.16        9.62      1.31 o 
   2   8   1       12.08       11.01      0.94 o 
   3   8   1       20.38       20.70      1.17 o 
   4   8   1        7.82        9.45      0.93 o 
   5   8   1       15.63       19.71      1.76 o 
   6   8   1        2.98        3.48      1.39 o 
   7   8   1        0.43        0.99      1.05 o 
  -2   9   1        4.22        6.41      1.52 o 
  -1   9   1        0.53        1.98      0.92 o 
   0   9   1        1.71        3.04      0.87 o 
   1   9   1        5.71        6.32      1.20 o 
   2   9   1        0.13        0.72      0.26 o 
   3   9   1        4.47        4.48      0.53 o 
   4   9   1        4.15        5.32      0.60 o 
   5   9   1        3.27        2.84      0.63 o 
   6   9   1        3.64        3.99      0.76 o 
   0  10   1        0.87        1.46      0.73 o 
   1  10   1       18.34       15.93      1.90 o 
   2  10   1        7.22        7.10      0.67 o 
   3  10   1       24.03       20.53      1.02 o 
   4  10   1        1.01        1.56      0.39 o 
   5  10   1        7.78        9.29      1.08 o 
  -5  -9   2        3.50        3.93      1.14 o 
  -4  -9   2        6.71        5.44      1.25 o 
  -3  -9   2       14.01       14.81      2.51 o 
  -2  -9   2       10.65       11.57      1.60 o 
  -1  -9   2       10.91        9.62      1.54 o 
   0  -9   2        0.86        2.99      0.94 o 
  -6  -8   2        0.04        1.72      0.70 o 
  -5  -8   2       30.68       26.95      2.23 o 
  -4  -8   2        3.70        3.51      1.05 o 
  -3  -8   2        7.97        6.36      0.86 o 
  -2  -8   2       17.92       16.62      1.29 o 
  -1  -8   2        7.17        6.84      0.87 o 
   0  -8   2        7.96        7.22      1.31 o 
   1  -8   2       24.73       24.29      2.11 o 
   2  -8   2        2.87        3.84      1.18 o 
  -7  -7   2        5.50        8.93      1.58 o 
  -6  -7   2       16.04       21.39      2.19 o 
  -5  -7   2        2.36        3.42      0.91 o 
  -4  -7   2        1.58        1.21      0.61 o 
  -3  -7   2        9.89        9.34      1.14 o 
  -2  -7   2       23.60       27.03      1.38 o 
  -1  -7   2        9.91       11.77      0.98 o 
   0  -7   2        0.09        0.22      0.41 o 
   1  -7   2        2.54        3.42      0.94 o 
   2  -7   2        0.09        0.40      0.70 o 
   3  -7   2        0.04        2.22      0.95 o 
  -7  -6   2       10.09       12.47      1.75 o 
  -6  -6   2       36.87       37.18      2.49 o 
  -5  -6   2       23.47       25.44      1.94 o 
  -4  -6   2       39.51       35.32      1.46 o 
  -3  -6   2        8.77        7.81      0.63 o 
  -2  -6   2        2.66        2.06      0.47 o 
  -1  -6   2       33.28       30.98      2.38 o 
   0  -6   2       17.14       18.49      2.99 o 
   1  -6   2       76.82       71.94      3.39 o 
   2  -6   2       10.12       11.14      1.49 o 
   3  -6   2        1.72        3.22      0.94 o 
   4  -6   2        6.75        9.16      1.58 o 
  -7  -5   2       11.15       12.21      1.61 o 
  -6  -5   2        2.07        2.60      0.76 o 
  -5  -5   2       15.68       15.17      1.56 o 
  -4  -5   2        8.03        7.27      0.71 o 
  -3  -5   2        9.68        7.35      0.67 o 
  -2  -5   2        0.97        0.91      0.23 o 
  -1  -5   2        2.65        2.75      0.30 o 
   0  -5   2       56.63       57.51      2.29 o 
   1  -5   2       23.81       22.87      1.24 o 
   2  -5   2       23.17       22.88      1.21 o 
   3  -5   2        0.15        1.07      0.41 o 
   4  -5   2        1.32        1.71      0.45 o 
   5  -5   2        0.18        0.67      0.56 o 
  -8  -4   2        3.00        4.50      1.01 o 
  -7  -4   2        8.56        7.95      1.23 o 
  -6  -4   2        7.80        7.25      1.17 o 
  -5  -4   2        9.84       11.39      1.28 o 
  -4  -4   2        2.40        3.09      0.55 o 
  -3  -4   2        0.82        0.47      0.22 o 
  -2  -4   2       24.91       23.73      0.80 o 
  -1  -4   2       27.52       26.34      1.07 o 
   0  -4   2      368.41      388.48      5.97 o 
   1  -4   2       22.65       17.48      1.11 o 
   2  -4   2       99.80       93.06      5.31 o 
   3  -4   2        1.45        2.30      0.45 o 
   4  -4   2        2.86        3.32      0.57 o 
   5  -4   2        1.40        1.46      0.42 o 
   6  -4   2        1.50        3.69      0.66 o 
  -8  -3   2        3.23        2.98      0.94 o 
  -6  -3   2        9.86        8.35      1.12 o 
  -5  -3   2        2.83        5.06      0.88 o 
  -4  -3   2       34.67       31.92      1.79 o 
  -3  -3   2       26.71       27.46      1.01 o 
  -2  -3   2       81.19       91.87      3.33 o 
  -1  -3   2        3.00        2.46      0.36 o 
   0  -3   2      425.86      466.02      6.97 o 
   1  -3   2        5.01        5.50      0.36 o 
   2  -3   2      136.89      119.58      2.18 o 
   3  -3   2       11.15       10.75      0.78 o 
   4  -3   2       19.42       16.89      1.29 o 
   5  -3   2        3.03        3.15      0.56 o 
   6  -3   2        0.61        1.74      0.51 o 
  -8  -2   2        1.22        2.69      1.06 o 
  -7  -2   2        7.18        9.29      1.46 o 
  -6  -2   2       11.37       11.67      0.91 o 
  -5  -2   2       46.26       47.83      2.27 o 
  -4  -2   2       15.85       12.32      1.01 o 
  -3  -2   2       33.17       28.10      1.50 o 
  -2  -2   2       54.83       61.85      2.40 o 
  -1  -2   2        1.64        1.87      0.57 o 
   0  -2   2       15.98       20.46      0.57 o 
   1  -2   2        6.05        7.80      0.36 o 
   2  -2   2        0.79        0.64      0.16 o 
   3  -2   2        0.24        0.64      0.27 o 
   4  -2   2        0.15        0.37      0.31 o 
   5  -2   2        0.40        0.27      0.41 o 
   6  -2   2        0.02        0.37      0.38 o 
   7  -2   2        1.10        0.58      0.54 o 
  -8  -1   2        0.03        1.89      0.98 o 
  -7  -1   2        0.07        0.51      0.55 o 
  -6  -1   2        2.06        3.73      0.88 o 
  -5  -1   2       24.32       19.16      0.95 o 
  -4  -1   2        5.93        7.01      0.76 o 
  -3  -1   2      417.94      408.32     11.26 o 
  -2  -1   2      120.27      103.66      3.33 o 
  -1  -1   2      766.21      761.35     20.02 o 
   0  -1   2     1082.37     1044.77     14.90 o 
   1  -1   2      851.15      840.79     12.07 o 
   2  -1   2      242.65      224.83      3.53 o 
   3  -1   2      221.28      213.77      3.46 o 
   4  -1   2       14.17       11.30      1.02 o 
   5  -1   2        7.08        9.59      1.14 o 
   6  -1   2        8.61        8.10      1.20 o 
   7  -1   2        0.30        0.75      0.53 o 
  -7   0   2        0.46        1.75      0.88 o 
  -6   0   2       12.30       13.51      1.61 o 
  -5   0   2        0.04        1.61      0.59 o 
  -4   0   2        6.39        7.43      0.54 o 
  -3   0   2        0.00        0.05      0.15 o 
  -2   0   2        0.42        0.51      0.23 o 
  -1   0   2      133.98      131.44      3.86 o 
   0   0   2      723.96      736.28     12.62 o 
   1   0   2      313.49      322.13      4.75 o 
   2   0   2        3.29        3.14      0.30 o 
   3   0   2        3.45        4.88      0.35 o 
   4   0   2        5.71        5.89      0.65 o 
   5   0   2        0.15        1.24      0.52 o 
   6   0   2       11.11       10.90      1.28 o 
   7   0   2        0.92        2.89      0.84 o 
  -7   1   2        1.19        3.54      1.10 o 
  -6   1   2        0.18        0.72      0.65 o 
  -5   1   2        2.05        4.42      0.92 o 
  -4   1   2       11.11        9.85      0.59 o 
  -3   1   2       54.37       49.28      2.09 o 
  -2   1   2       41.04       42.45      1.15 o 
  -1   1   2     1883.72     1887.13     34.35 o 
   0   1   2      617.66      582.75     15.19 o 
   1   1   2     1304.26     1322.09     22.44 o 
   2   1   2      795.39      789.54     11.34 o 
   3   1   2       32.19       39.71      5.52 o 
   4   1   2      358.35      358.66      7.05 o 
   5   1   2        5.73        6.68      0.52 o 
   6   1   2       40.06       35.61      2.09 o 
   7   1   2        5.39        4.86      0.99 o 
  -7   2   2        2.86        3.95      1.13 o 
  -6   2   2        2.75        2.99      0.92 o 
  -5   2   2        3.84        6.34      1.13 o 
  -4   2   2        8.61        6.54      1.01 o 
  -3   2   2       25.16       24.30      1.29 o 
  -2   2   2      281.76      296.93      5.83 o 
  -1   2   2     1141.62     1228.72     22.56 o 
   0   2   2     2621.48     2562.72     47.00 o 
   1   2   2      525.42      511.10      7.38 o 
   2   2   2        0.00        0.06      0.14 o 
   3   2   2      123.82      143.38      4.39 o 
   4   2   2        4.75        4.29      0.42 o 
   5   2   2       66.63       63.65      1.81 o 
   6   2   2       52.36       45.12      2.36 o 
   7   2   2        9.08       11.83      1.38 o 
  -6   3   2        2.49        3.38      1.03 o 
  -5   3   2        0.93        1.64      0.68 o 
  -4   3   2        2.48        3.54      0.81 o 
  -3   3   2        4.36        4.11      0.84 o 
  -2   3   2      322.16      317.02      6.23 o 
  -1   3   2       82.11       88.18     10.26 o 
   0   3   2     2167.88     2270.93     41.35 o 
   1   3   2      606.45      588.71     11.04 o 
   2   3   2       17.79       17.50      0.47 o 
   3   3   2      894.51      881.46     15.30 o 
   4   3   2        2.91        2.74      0.56 o 
   5   3   2       43.89       44.30      2.08 o 
   6   3   2        2.89        4.26      0.57 o 
   7   3   2        0.09        0.63      0.47 o 
  -6   4   2        0.28        1.71      0.80 o 
  -5   4   2        0.03        0.45      0.66 o 
  -4   4   2       15.01       16.08      1.46 o 
  -3   4   2        2.14        3.40      0.81 o 
  -2   4   2        4.68        4.34      0.83 o 
  -1   4   2      338.09      322.18      6.42 o 
   0   4   2        6.71        4.64      0.46 o 
   1   4   2       48.49       58.31      2.29 o 
   2   4   2       72.76       84.13      1.48 o 
   3   4   2      245.63      246.58      4.64 o 
   4   4   2       59.66       57.83      2.49 o 
   5   4   2        1.96        1.35      0.58 o 
   6   4   2       40.49       37.29      2.07 o 
   7   4   2        2.35        2.19      0.48 o 
  -5   5   2        0.00        0.68      0.81 o 
  -4   5   2        0.05       -0.18      0.51 o 
  -3   5   2       19.21       19.22      1.61 o 
  -2   5   2        0.11        0.40      0.39 o 
  -1   5   2      283.55      268.91      5.57 o 
   0   5   2        2.08        1.61      0.30 o 
   1   5   2       10.43        8.66      0.57 o 
   2   5   2      139.97      148.63      3.40 o 
   3   5   2       37.55       42.53      0.98 o 
   4   5   2        1.06        1.21      0.25 o 
   5   5   2       14.17       13.73      1.20 o 
   6   5   2        9.37        9.63      1.21 o 
   7   5   2        6.96        8.20      1.28 o 
  -5   6   2        0.48        1.57      0.88 o 
  -4   6   2       18.72       22.18      2.20 o 
  -3   6   2        1.81        2.44      0.76 o 
  -2   6   2       19.76       23.14      1.76 o 
  -1   6   2        1.65        3.35      0.81 o 
   0   6   2       96.27      100.47      2.59 o 
   1   6   2        7.43        7.78      1.49 o 
   2   6   2      360.18      369.15      7.56 o 
   3   6   2       52.38       44.57      1.53 o 
   5   6   2       75.20       61.17      2.93 o 
   6   6   2       11.76       15.95      1.61 o 
   7   6   2        8.11       10.36      1.50 o 
   8   6   2        4.70        6.84      0.78 o 
  -4   7   2        1.61        5.19      1.25 o 
  -3   7   2        2.25        3.80      1.07 o 
  -2   7   2        6.12        7.55      1.29 o 
  -1   7   2        2.86        4.12      0.98 o 
   0   7   2        6.88        5.98      0.62 o 
   1   7   2        0.62        3.32      1.88 o 
   2   7   2        0.07        0.23      0.28 o 
   3   7   2        5.62        4.47      0.74 o 
   4   7   2        0.39        0.75      0.31 o 
   5   7   2       12.16       11.71      1.42 o 
   6   7   2        2.02        0.63      0.55 o 
   7   7   2        0.10        1.01      0.70 o 
   8   7   2        0.38        0.96      0.44 o 
  -3   8   2        7.09       13.72      1.94 o 
  -2   8   2        1.77        2.78      0.96 o 
  -1   8   2       19.73       19.33      1.96 o 
   0   8   2        4.16        4.05      1.01 o 
   1   8   2        5.42        4.11      0.70 o 
   2   8   2        5.55        4.40      0.63 o 
   3   8   2        0.37        0.84      0.34 o 
   4   8   2        4.75        4.11      0.81 o 
   5   8   2        1.06        1.47      0.66 o 
   6   8   2        6.54        6.41      1.29 o 
   7   8   2        0.19        0.94      0.72 o 
  -2   9   2       18.89       25.91      2.34 o 
  -1   9   2       19.71       22.69      2.33 o 
   0   9   2       20.09       21.31      2.12 o 
   1   9   2       16.69       12.54      1.57 o 
   2   9   2        7.83        5.82      0.74 o 
   3   9   2        4.36        4.70      0.70 o 
   4   9   2       11.54       10.48      1.01 o 
   5   9   2        1.36        1.46      0.84 o 
   6   9   2        8.40       10.92      1.76 o 
   0  10   2        1.02        2.84      0.91 o 
   1  10   2       12.56       11.99      1.67 o 
   2  10   2       17.68       17.99      1.97 o 
   3  10   2       51.39       43.32      1.93 o 
   4  10   2       13.47       16.17      1.33 o 
   5  10   2       67.83       58.51      2.41 o 
   3  11   2        3.47        4.42      0.57 o 
  -3  -9   3        0.12        1.19      0.50 o 
  -2  -9   3        7.66        8.82      1.09 o 
  -1  -9   3        0.90        2.00      0.85 o 
  -5  -8   3        0.58        1.76      0.79 o 
  -4  -8   3        8.55        9.11      1.53 o 
  -3  -8   3       13.64       13.50      3.02 o 
  -2  -8   3        7.43        9.78      1.07 o 
  -1  -8   3       19.65       18.77      1.36 o 
   0  -8   3        0.99        2.20      0.83 o 
   1  -8   3        1.87        2.26      0.76 o 
  -6  -7   3        0.20        1.43      0.69 o 
  -5  -7   3       21.68       27.28      2.26 o 
  -4  -7   3       26.80       26.66      2.15 o 
  -3  -7   3       16.04       17.50      1.31 o 
  -2  -7   3       72.33       66.31      2.51 o 
  -1  -7   3        2.89        2.85      0.57 o 
   0  -7   3        1.32        2.20      0.73 o 
   1  -7   3        0.27        0.69      0.59 o 
   2  -7   3        0.00        1.24      0.72 o 
   3  -7   3        1.21        4.22      1.24 o 
  -7  -6   3       16.57       14.24      1.82 o 
  -6  -6   3        6.68        9.67      1.54 o 
  -5  -6   3       82.56       92.75      4.39 o 
  -4  -6   3       64.61       61.36      3.29 o 
  -3  -6   3      248.92      236.89      8.07 o 
  -2  -6   3      146.07      148.60      3.91 o 
  -1  -6   3       98.31      103.15      2.98 o 
   0  -6   3       24.96       22.48      1.53 o 
   1  -6   3        5.05        7.67      1.21 o 
   2  -6   3        3.57        3.86      0.95 o 
   3  -6   3       21.62       28.83      2.22 o 
   4  -6   3        0.21        2.92      0.96 o 
  -7  -5   3        0.50        1.80      0.80 o 
  -6  -5   3       11.91       11.45      1.53 o 
  -5  -5   3       13.78       15.40      1.67 o 
  -4  -5   3       17.17       15.94      1.65 o 
  -3  -5   3      134.79      128.10      4.96 o 
  -2  -5   3        5.17        6.04      0.70 o 
  -1  -5   3       18.05       16.10      1.56 o 
   0  -5   3        1.03        1.96      0.31 o 
   1  -5   3        7.16        7.63      0.54 o 
   2  -5   3        2.94        2.32      0.47 o 
   3  -5   3        3.71        5.00      0.69 o 
   4  -5   3       14.90       15.32      1.16 o 
   5  -5   3        0.43        2.04      0.79 o 
  -7  -4   3        0.00        0.25      0.54 o 
  -6  -4   3        0.43        1.38      0.56 o 
  -5  -4   3        1.29        2.04      0.62 o 
  -4  -4   3        1.64        2.53      0.68 o 
  -3  -4   3       14.52       12.00      1.27 o 
  -2  -4   3        0.29        0.43      0.28 o 
  -1  -4   3        0.06       -0.16      0.23 o 
   0  -4   3      101.65      108.13      2.07 o 
   1  -4   3        2.55        2.20      0.31 o 
   2  -4   3        0.53        0.36      0.30 o 
   3  -4   3        8.39        9.64      0.82 o 
   4  -4   3       10.32       10.33      1.35 o 
   5  -4   3        3.58        5.37      0.78 o 
  -6  -3   3        1.12        1.98      0.59 o 
  -5  -3   3       26.40       30.22      1.87 o 
  -4  -3   3       22.75       21.16      1.47 o 
  -3  -3   3      149.49      145.68      5.03 o 
  -2  -3   3       84.51       76.91      3.06 o 
  -1  -3   3      490.23      481.57      9.49 o 
   0  -3   3       16.66        9.86      0.45 o 
   1  -3   3      348.36      355.93      5.54 o 
   2  -3   3       80.81       83.45      1.72 o 
   3  -3   3       10.33       10.76      0.79 o 
   4  -3   3       20.14       20.01      1.34 o 
   5  -3   3        4.80        4.63      0.97 o 
   6  -3   3        2.68        3.54      0.87 o 
  -7  -2   3        8.75        9.84      1.56 o 
  -6  -2   3        2.02        2.42      0.61 o 
  -5  -2   3       50.67       47.44      2.34 o 
  -4  -2   3        0.59        0.47      0.33 o 
  -3  -2   3      193.65      211.35      6.57 o 
  -2  -2   3        0.65        1.38      0.43 o 
  -1  -2   3      428.70      430.15      8.42 o 
   0  -2   3       52.18       49.80      1.10 o 
   1  -2   3      128.36      136.34      2.36 o 
   2  -2   3       30.89       27.07      0.78 o 
   3  -2   3        0.43        0.69      0.37 o 
   4  -2   3        2.65        2.09      0.46 o 
   5  -2   3        0.01        0.92      0.33 o 
   6  -2   3        1.48        2.77      0.80 o 
   7  -2   3        0.37        1.21      0.63 o 
  -7  -1   3        2.87        2.48      0.92 o 
  -6  -1   3        1.37        1.39      0.59 o 
  -5  -1   3        1.23        1.41      0.35 o 
  -4  -1   3        9.33       10.47      0.88 o 
  -3  -1   3        0.94        0.59      0.28 o 
  -2  -1   3       18.78       17.88      1.06 o 
  -1  -1   3      125.77      123.27      3.94 o 
   0  -1   3      138.35      127.48      2.13 o 
   1  -1   3      337.11      342.87      5.19 o 
   2  -1   3       40.07       41.86      0.96 o 
   3  -1   3      121.06      116.74      2.13 o 
   4  -1   3       25.13       25.38      1.52 o 
   5  -1   3       12.07       12.20      0.91 o 
   6  -1   3        2.33        3.11      1.39 o 
   7  -1   3        0.53        2.23      0.66 o 
  -7   0   3        1.22        2.09      0.91 o 
  -6   0   3        1.52        1.36      0.63 o 
  -5   0   3        0.65        1.86      0.58 o 
  -4   0   3       71.86       72.60      2.07 o 
  -3   0   3       12.18       15.28      0.96 o 
  -2   0   3      117.40      120.47      3.82 o 
  -1   0   3       41.32       39.39      1.60 o 
   0   0   3      117.62      122.56      2.91 o 
   1   0   3       20.82       17.62      0.47 o 
   2   0   3      195.71      190.08      3.03 o 
   3   0   3      164.75      166.20      3.47 o 
   4   0   3       56.44       53.99      1.22 o 
   5   0   3       11.19       13.61      0.85 o 
   6   0   3        4.27        3.56      0.58 o 
   7   0   3        0.28        1.60      0.70 o 
  -7   1   3        0.09        1.41      0.83 o 
  -6   1   3        1.58        0.74      0.58 o 
  -5   1   3        0.06        1.17      0.55 o 
  -4   1   3       86.98       72.99      2.01 o 
  -3   1   3       12.44       11.12      0.62 o 
  -2   1   3      177.89      156.68      3.37 o 
  -1   1   3      796.29      773.11     14.38 o 
   0   1   3      296.69      279.45      7.70 o 
   1   1   3       23.33       21.74      0.69 o 
   2   1   3      105.74       93.27      1.60 o 
   3   1   3      225.62      242.00      3.81 o 
   4   1   3       34.26       27.79      0.79 o 
   5   1   3        8.21       10.43      0.75 o 
   6   1   3       19.83       17.54      0.97 o 
   7   1   3        0.31        1.02      0.56 o 
   8   1   3        1.86        3.09      0.85 o 
  -7   2   3        2.52        3.50      1.13 o 
  -6   2   3       12.58       13.71      1.79 o 
  -5   2   3        0.86        1.64      0.72 o 
  -4   2   3       49.75       45.64      2.47 o 
  -3   2   3        1.55        0.81      0.23 o 
  -2   2   3        5.77        6.18      0.43 o 
  -1   2   3      152.75      160.61      3.37 o 
   0   2   3      142.41      142.26      2.95 o 
   1   2   3      194.93      186.35      2.87 o 
   2   2   3      610.21      660.53     11.51 o 
   3   2   3      205.97      180.83      2.93 o 
   4   2   3       77.73       87.30      1.71 o 
   5   2   3       27.44       27.26      0.86 o 
   6   2   3        2.11        1.94      0.40 o 
   7   2   3        3.75        5.76      1.16 o 
   8   2   3        0.13        2.42      0.83 o 
  -6   3   3        0.14        0.73      0.58 o 
  -5   3   3        0.02        0.14      0.45 o 
  -4   3   3       13.47       16.49      1.43 o 
  -3   3   3        0.00        0.62      0.40 o 
  -2   3   3       93.83       92.45      2.22 o 
  -1   3   3      113.83      108.71      2.47 o 
   0   3   3      247.46      271.59      5.38 o 
   1   3   3      115.57      108.59      2.37 o 
   2   3   3      626.28      639.61      9.28 o 
   3   3   3       61.59       50.88      1.32 o 
   4   3   3       95.71       89.32      2.78 o 
   5   3   3      180.83      182.05      3.23 o 
   6   3   3        3.69        4.51      0.46 o 
   7   3   3       45.97       48.31      2.59 o 
   8   3   3        2.02        4.77      1.16 o 
  -6   4   3        1.44        3.77      1.03 o 
  -5   4   3       18.25       22.91      1.97 o 
  -4   4   3        1.45        1.10      0.61 o 
  -3   4   3       37.07       37.57      2.16 o 
  -2   4   3      113.05      115.73      2.77 o 
  -1   4   3      136.92      141.70      3.17 o 
   0   4   3       77.60       76.58      1.92 o 
   1   4   3       91.68       82.26      2.01 o 
   2   4   3       30.65       31.85      0.85 o 
   3   4   3       83.87       85.21      1.92 o 
   4   4   3       15.73       16.54      0.72 o 
   5   4   3       13.40       10.12      0.88 o 
   6   4   3        0.15        0.15      0.27 o 
   7   4   3        0.06        1.89      0.72 o 
   8   4   3        0.98        1.86      0.99 o 
  -5   5   3        1.01        2.87      0.96 o 
  -4   5   3        3.36        4.01      1.02 o 
  -3   5   3        1.35        2.47      0.77 o 
  -2   5   3        0.09        0.56      0.39 o 
  -1   5   3       23.25       25.68      1.57 o 
   0   5   3        1.25        1.41      0.28 o 
   1   5   3       69.02       63.46      1.76 o 
   2   5   3      130.42      143.20      3.28 o 
   3   5   3       11.18       12.16      0.45 o 
   4   5   3        5.26        5.86      0.47 o 
   5   5   3        2.47        2.94      0.45 o 
   6   5   3       29.50       28.05      3.64 o 
   7   5   3        1.82        3.29      1.29 o 
   8   5   3        0.34        1.50      1.05 o 
  -5   6   3        6.75        6.36      1.38 o 
  -4   6   3        4.61        5.87      1.29 o 
  -3   6   3       10.18       11.74      1.54 o 
  -2   6   3       24.35       18.75      1.57 o 
  -1   6   3       16.42       14.00      1.25 o 
   0   6   3       52.12       45.88      1.89 o 
   1   6   3        1.60        1.57      0.41 o 
   2   6   3        2.55        2.50      0.41 o 
   3   6   3       42.50       35.92      1.32 o 
   4   6   3       66.23       61.10      2.84 o 
   5   6   3        2.62        2.26      0.69 o 
   6   6   3       21.05       16.34      1.46 o 
   7   6   3        3.04        3.57      0.88 o 
   8   6   3        1.18        1.87      0.81 o 
  -4   7   3        0.87        2.74      0.96 o 
  -3   7   3        0.71        0.22      0.58 o 
  -2   7   3       10.77        9.44      1.43 o 
  -1   7   3       10.39       11.03      1.43 o 
   0   7   3       31.61       30.79      1.26 o 
   1   7   3        6.87        9.68      1.80 o 
   2   7   3       86.45       75.06      6.82 o 
   3   7   3        7.15        8.87      1.22 o 
   4   7   3       89.00       82.22      2.43 o 
   5   7   3        5.05        6.14      1.09 o 
   6   7   3       39.07       38.89      2.45 o 
   7   7   3        2.57        2.67      0.90 o 
   8   7   3       30.92       30.50      2.42 o 
  -3   8   3        0.06        0.84      0.70 o 
  -2   8   3      141.14      146.55      6.08 o 
  -1   8   3        8.60       10.28      1.56 o 
   0   8   3      247.87      238.13      8.16 o 
   1   8   3       11.71        9.75      0.84 o 
   2   8   3      229.57      206.16      7.33 o 
   3   8   3        7.11        6.67      0.75 o 
   4   8   3      230.34      212.60      5.09 o 
   5   8   3        0.82        1.49      0.72 o 
   6   8   3      128.52      123.19      5.22 o 
   7   8   3        0.78        0.11      0.63 o 
  -2   9   3        6.77        7.32      1.49 o 
  -1   9   3        0.07        0.91      0.68 o 
   0   9   3        9.58        8.02      1.39 o 
   1   9   3        2.51        2.55      0.50 o 
   2   9   3       25.64       23.64      1.52 o 
   3   9   3        0.15        0.60      0.31 o 
   4   9   3       37.21       37.15      1.63 o 
   5   9   3        4.85        5.19      1.16 o 
   6   9   3       27.49       27.12      2.19 o 
   7   9   3        2.56        6.17      1.39 o 
  -1  10   3        6.60        7.48      1.50 o 
   0  10   3        0.02        0.54      0.62 o 
   1  10   3       14.73       15.21      1.80 o 
   2  10   3        0.20        0.52      0.36 o 
   3  10   3       12.10       12.90      1.12 o 
   4  10   3        6.82        7.40      0.92 o 
   5  10   3        7.56        8.31      1.11 o 
   6  10   3        5.13        9.71      1.65 o 
   2  11   3        8.07        9.74      1.56 o 
   3  11   3        5.67       10.05      1.96 o 
   4  11   3        7.24       10.92      1.15 o 
  -4  -8   4        2.82        3.26      0.96 o 
  -3  -8   4       22.81       26.12      1.56 o 
  -2  -8   4        5.36        7.03      0.99 o 
  -1  -8   4       11.98       15.97      1.98 o 
   0  -8   4        9.44       11.42      1.68 o 
  -5  -7   4       10.99       12.58      1.78 o 
  -4  -7   4        1.94        3.20      0.99 o 
  -3  -7   4       30.57       27.48      2.15 o 
  -2  -7   4        9.72       10.72      1.09 o 
  -1  -7   4       28.91       30.76      3.86 o 
   0  -7   4        0.07        1.34      0.58 o 
   1  -7   4       10.58       14.91      1.82 o 
   2  -7   4        0.07        1.69      0.74 o 
  -6  -6   4        2.13        3.32      0.95 o 
  -5  -6   4       23.27       28.53      2.26 o 
  -4  -6   4        8.33        4.41      1.03 o 
  -3  -6   4        5.86        6.98      1.23 o 
  -2  -6   4       13.40       14.65      1.13 o 
  -1  -6   4       13.87       15.50      1.05 o 
   0  -6   4        0.84        1.39      0.38 o 
   1  -6   4        9.92       10.86      1.42 o 
   2  -6   4        0.77        0.44      0.59 o 
   3  -6   4        5.82        7.99      1.49 o 
  -7  -5   4        1.68        3.18      0.81 o 
  -6  -5   4       17.84       17.54      1.93 o 
  -5  -5   4        8.06       12.18      1.57 o 
  -4  -5   4      100.17      103.60      4.49 o 
  -3  -5   4        0.08        0.84      0.48 o 
  -2  -5   4      215.20      214.40      5.12 o 
  -1  -5   4       14.91       14.64      0.92 o 
   0  -5   4      125.92      124.84      3.32 o 
   1  -5   4       22.00       24.09      0.90 o 
   2  -5   4      120.49      127.32      3.21 o 
   3  -5   4        0.83        1.39      0.46 o 
   4  -5   4      104.89      103.81      4.69 o 
  -7  -4   4        3.46        4.02      0.94 o 
  -6  -4   4       61.82       54.33      3.00 o 
  -5  -4   4       32.61       35.13      2.25 o 
  -4  -4   4       37.52       46.44      2.58 o 
  -3  -4   4       87.71       77.08      3.44 o 
  -2  -4   4       46.59       46.88      2.41 o 
  -1  -4   4      105.50       97.62      2.68 o 
   0  -4   4      311.03      315.89      5.14 o 
   1  -4   4       42.68       44.56      1.20 o 
   2  -4   4      109.12      105.66      4.00 o 
   3  -4   4       53.68       59.73      1.98 o 
   4  -4   4       29.60       30.13      1.41 o 
   5  -4   4       23.47       22.83      1.78 o 
  -6  -3   4        4.57        6.24      1.07 o 
  -5  -3   4       27.15       26.16      1.79 o 
  -4  -3   4        2.12        1.57      0.48 o 
  -3  -3   4      209.40      198.57      6.57 o 
  -2  -3   4        3.19        2.05      0.58 o 
  -1  -3   4       46.96       44.96      2.62 o 
   0  -3   4       38.04       40.67      1.13 o 
   1  -3   4        1.11        2.14      0.30 o 
   2  -3   4        3.36        4.10      0.40 o 
   3  -3   4       20.75       20.57      1.03 o 
   4  -3   4        7.36        8.80      0.82 o 
   5  -3   4        0.03        0.52      0.45 o 
   6  -3   4        0.21        1.94      0.68 o 
  -7  -2   4       13.96       12.49      1.76 o 
  -6  -2   4        8.22        9.15      1.18 o 
  -5  -2   4        7.55        7.80      1.05 o 
  -4  -2   4       48.58       49.91      2.41 o 
  -3  -2   4       15.73       12.18      1.06 o 
  -2  -2   4       37.40       34.00      1.79 o 
  -1  -2   4       12.99       19.16      1.25 o 
   0  -2   4       25.34       26.01      0.75 o 
   1  -2   4       54.72       57.62      1.29 o 
   2  -2   4        1.67        1.52      0.26 o 
   3  -2   4        6.76        5.63      0.60 o 
   4  -2   4       14.54       15.76      1.00 o 
   5  -2   4       11.72       10.59      1.28 o 
   6  -2   4        0.22        1.63      0.66 o 
  -7  -1   4        4.45        3.03      1.03 o 
  -6  -1   4        7.49        8.24      1.39 o 
  -5  -1   4       22.41       18.09      1.35 o 
  -4  -1   4       10.16       11.21      1.10 o 
  -3  -1   4      188.48      176.70      5.70 o 
  -2  -1   4      110.24      105.88      3.72 o 
  -1  -1   4      540.30      579.17     15.79 o 
   0  -1   4      821.16      897.14     13.01 o 
   1  -1   4      456.56      504.73      7.55 o 
   2  -1   4      104.27      110.32      2.03 o 
   3  -1   4       74.20       79.23      1.64 o 
   4  -1   4       19.71       18.12      0.89 o 
   5  -1   4       22.62       21.56      1.52 o 
   6  -1   4        4.93        4.22      0.92 o 
   7  -1   4       18.04       17.22      1.79 o 
  -7   0   4        5.87        7.89      1.57 o 
  -6   0   4        4.05        3.88      1.07 o 
  -5   0   4       22.37       22.10      1.10 o 
  -4   0   4       26.39       23.93      1.07 o 
  -3   0   4       19.52       20.44      1.23 o 
  -2   0   4      253.51      267.16      7.77 o 
  -1   0   4        0.89        2.29      0.45 o 
   0   0   4      372.02      384.55      6.98 o 
   1   0   4       49.20       47.66      1.00 o 
   2   0   4      326.12      373.63      5.68 o 
   3   0   4       97.78       93.77      1.79 o 
   4   0   4      112.02      117.07      2.71 o 
   5   0   4       54.18       47.73      2.29 o 
   6   0   4       50.07       43.04      2.31 o 
   7   0   4       15.49       16.59      1.74 o 
  -7   1   4        1.39        0.63      0.81 o 
  -6   1   4        0.02        1.34      0.66 o 
  -5   1   4       31.28       34.37      2.27 o 
  -4   1   4        6.80        5.78      0.58 o 
  -3   1   4      275.45      281.95      5.89 o 
  -2   1   4      148.38      138.30      3.13 o 
  -1   1   4      858.93      812.51     21.49 o 
   0   1   4      201.16      187.73      5.54 o 
   1   1   4      949.30      936.22     16.19 o 
   2   1   4       88.02       81.35      1.46 o 
   3   1   4      226.64      250.90      3.98 o 
   4   1   4       10.76       10.97      0.50 o 
   5   1   4        2.62        2.85      0.66 o 
   6   1   4        0.49        0.66      0.44 o 
   7   1   4        0.08        1.24      0.61 o 
   8   1   4        0.76        2.31      0.83 o 
  -7   2   4        0.15        2.98      1.16 o 
  -6   2   4        0.07        0.43      0.73 o 
  -5   2   4       11.80       14.19      1.69 o 
  -4   2   4       10.97       10.88      1.29 o 
  -3   2   4       52.58       46.96      1.47 o 
  -2   2   4        0.02        0.24      0.29 o 
  -1   2   4       55.90       60.42      1.59 o 
   0   2   4      111.13      103.69      2.31 o 
   1   2   4       86.73       95.06      1.63 o 
   2   2   4       35.77       40.04      1.38 o 
   3   2   4        9.54        9.83      0.39 o 
   4   2   4        0.36        1.13      0.20 o 
   5   2   4       22.77       22.20      1.27 o 
   6   2   4        4.68        5.58      0.94 o 
   7   2   4        6.23        4.52      0.96 o 
   8   2   4        0.55        0.33      0.62 o 
  -6   3   4       10.19       10.79      1.74 o 
  -5   3   4       15.81       14.80      1.74 o 
  -4   3   4        3.33        3.88      0.91 o 
  -3   3   4       32.40       29.47      1.83 o 
  -2   3   4      186.42      205.17      4.42 o 
  -1   3   4        9.96        7.88      0.51 o 
   0   3   4      405.35      460.60      8.84 o 
   1   3   4      103.96      123.87      3.61 o 
   2   3   4       57.90       73.60      1.35 o 
   3   3   4      360.82      379.47      7.00 o 
   4   3   4      194.57      207.40      3.46 o 
   5   3   4       28.16       25.11      0.81 o 
   6   3   4       88.10       87.11      2.52 o 
   7   3   4        8.64       10.73      1.39 o 
   8   3   4       18.39       24.05      2.19 o 
  -6   4   4        6.14        6.54      1.47 o 
  -5   4   4       43.49       42.32      2.80 o 
  -4   4   4       64.64       56.30      3.00 o 
  -3   4   4      300.42      296.74      9.34 o 
  -2   4   4      251.87      256.60      5.39 o 
  -1   4   4     2651.75     2911.43     53.15 o 
   0   4   4      947.72     1068.60     19.89 o 
   1   4   4     1527.33     1739.14     31.93 o 
   2   4   4      384.26      425.44      6.36 o 
   3   4   4      469.32      513.16      9.22 o 
   4   4   4      127.59      132.24      2.92 o 
   5   4   4      274.29      275.84      7.20 o 
   6   4   4       66.59       57.72      2.20 o 
   7   4   4       59.76       60.71      2.91 o 
   8   4   4        6.20        9.33      1.60 o 
  -5   5   4        6.12        7.60      1.43 o 
  -4   5   4        0.70        1.63      0.69 o 
  -3   5   4        0.00        0.01      0.34 o 
  -2   5   4      205.31      199.42      6.74 o 
  -1   5   4       67.91       64.85      1.84 o 
   0   5   4      406.66      415.95      8.26 o 
   1   5   4       12.79       20.69      0.87 o 
   2   5   4        5.10        6.53      0.52 o 
   3   5   4       37.81       38.92      0.94 o 
   4   5   4       13.95       15.97      0.72 o 
   5   5   4       61.11       55.41      1.64 o 
   6   5   4       17.10       17.53      2.28 o 
   7   5   4       35.14       37.80      3.54 o 
   8   5   4        0.59        1.50      0.94 o 
  -5   6   4        3.45        4.45      1.23 o 
  -4   6   4       10.56       10.03      1.60 o 
  -3   6   4        5.90        6.06      1.16 o 
  -2   6   4      226.76      216.92      7.43 o 
  -1   6   4       19.51       18.65      0.89 o 
   0   6   4      211.71      229.21      5.01 o 
   1   6   4       18.44       17.47      0.85 o 
   2   6   4        0.68        1.05      0.28 o 
   3   6   4       12.11       11.76      0.81 o 
   4   6   4        1.22        0.70      0.40 o 
   5   6   4       34.39       29.92      1.93 o 
   6   6   4        3.95        5.68      1.02 o 
   7   6   4        6.26        5.07      1.03 o 
   8   6   4        1.85        3.64      0.91 o 
  -4   7   4       59.52       48.20      3.17 o 
  -3   7   4       21.81       22.15      1.97 o 
  -2   7   4       67.54       60.56      3.22 o 
  -1   7   4       16.14       15.81      1.65 o 
   0   7   4      112.75      110.65      2.92 o 
   1   7   4      316.42      288.39     22.60 o 
   2   7   4      175.86      165.74      6.51 o 
   3   7   4      242.74      237.87      5.29 o 
   4   7   4      290.57      286.15      6.22 o 
   5   7   4       35.95       29.41      2.00 o 
   6   7   4      194.76      194.46      6.96 o 
   7   7   4       31.36       30.02      2.18 o 
   8   7   4       40.11       41.26      2.73 o 
  -3   8   4        6.08        5.88      1.27 o 
  -2   8   4      418.02      431.88     13.67 o 
  -1   8   4       21.69       20.15      1.78 o 
   0   8   4     1215.15     1295.37     35.29 o 
   1   8   4        0.74        0.94      0.40 o 
   2   8   4     1837.50     1850.13     34.55 o 
   3   8   4        0.22        0.78      0.38 o 
   4   8   4      899.75      934.53     18.13 o 
   5   8   4        0.64        1.64      0.69 o 
   6   8   4      372.12      400.70     12.61 o 
   7   8   4        2.75        3.64      1.02 o 
   8   8   4      159.81      160.39      6.53 o 
  -2   9   4       23.05       26.49      2.29 o 
  -1   9   4        2.59        1.74      1.05 o 
   0   9   4       21.63       23.90      2.01 o 
   1   9   4        6.82        8.90      0.86 o 
   2   9   4       30.11       30.20      1.41 o 
   3   9   4        0.82        1.82      0.40 o 
   4   9   4      107.01      103.42      3.06 o 
   5   9   4        0.21        0.43      0.65 o 
   6   9   4       99.09       94.96      4.52 o 
   7   9   4        2.38        3.31      0.96 o 
  -1  10   4       16.85       17.88      2.22 o 
   0  10   4        2.35        3.65      1.02 o 
   1  10   4       30.48       28.79      2.22 o 
   2  10   4        4.33        5.02      0.96 o 
   3  10   4       14.46       15.83      1.21 o 
   4  10   4        2.88        3.48      0.85 o 
   5  10   4        3.53        4.29      0.70 o 
   6  10   4        0.27        1.52      0.79 o 
   1  11   4        2.09        6.85      1.31 o 
   2  11   4       28.82       32.92      2.42 o 
   3  11   4        3.03        5.99      0.85 o 
   4  11   4       18.99       24.73      2.74 o 
   5  11   4        2.56        5.55      0.86 o 
  -2  -8   5        1.02        3.96      0.76 o 
  -5  -7   5        1.88        1.67      0.74 o 
  -4  -7   5        7.63        9.45      1.57 o 
  -3  -7   5        6.57        4.53      1.07 o 
  -2  -7   5        3.34        4.73      0.79 o 
  -1  -7   5        1.05        1.67      0.52 o 
   0  -7   5        8.16       10.92      1.67 o 
   1  -7   5        1.64        3.21      0.96 o 
  -6  -6   5       22.30       21.78      2.26 o 
  -5  -6   5        0.17        1.83      0.79 o 
  -4  -6   5       29.06       26.42      2.14 o 
  -3  -6   5       22.12       20.57      1.82 o 
  -2  -6   5       12.44       12.40      1.13 o 
  -1  -6   5        7.61        8.34      0.93 o 
   0  -6   5        4.61        5.76      0.79 o 
   1  -6   5        0.82        1.38      0.72 o 
   2  -6   5        1.57        2.88      0.91 o 
   3  -6   5        0.13        1.61      0.88 o 
  -6  -5   5       74.18       77.86      4.02 o 
  -5  -5   5       44.17       41.70      2.73 o 
  -4  -5   5       94.18       94.72      4.34 o 
  -3  -5   5      262.21      262.85      8.83 o 
  -2  -5   5      168.63      160.90      6.02 o 
  -1  -5   5      244.80      250.89      5.86 o 
   0  -5   5      335.23      345.14      7.54 o 
   1  -5   5      107.44      107.43      4.41 o 
   2  -5   5      153.32      143.50      3.59 o 
   3  -5   5       50.43       51.84      1.94 o 
   4  -5   5       32.36       30.76      2.11 o 
  -6  -4   5      168.53      176.37      6.78 o 
  -5  -4   5        0.20        0.80      0.48 o 
  -4  -4   5      795.33      803.10     22.66 o 
  -3  -4   5       10.60       13.17      1.52 o 
  -2  -4   5     1362.22     1420.38     38.16 o 
  -1  -4   5       54.10       48.08      2.46 o 
   0  -4   5      773.87      778.00     11.72 o 
   1  -4   5       25.79       25.54      0.92 o 
   2  -4   5      581.46      617.63     11.57 o 
   3  -4   5        3.81        4.05      0.65 o 
   4  -4   5      276.14      272.93      8.17 o 
   5  -4   5        1.16        3.31      0.87 o 
  -6  -3   5       10.80       15.25      1.72 o 
  -5  -3   5       29.80       31.04      2.09 o 
  -4  -3   5        2.02        1.61      0.54 o 
  -3  -3   5       84.54       87.30      3.75 o 
  -2  -3   5       10.04       10.84      1.27 o 
  -1  -3   5        1.43        1.41      0.38 o 
   0  -3   5        7.91        8.79      0.76 o 
   1  -3   5        0.31        0.42      0.23 o 
   2  -3   5       29.73       31.02      1.40 o 
   3  -3   5       98.92       96.37      5.06 o 
   4  -3   5       58.76       54.94      2.67 o 
   5  -3   5       22.53       21.82      1.94 o 
  -7  -2   5        1.35        3.69      1.02 o 
  -6  -2   5        5.23        6.53      1.12 o 
  -5  -2   5       16.76       18.91      1.52 o 
  -4  -2   5       12.87       11.64      1.29 o 
  -3  -2   5       50.91       51.92      2.56 o 
  -2  -2   5        1.12        1.36      0.48 o 
  -1  -2   5       42.90       46.84      2.27 o 
   0  -2   5       51.92       48.06      1.42 o 
   1  -2   5       40.74       41.53      1.09 o 
   2  -2   5       30.22       27.47      0.87 o 
   3  -2   5        0.05        0.28      0.30 o 
   4  -2   5       38.94       34.16      1.96 o 
   5  -2   5        1.76        2.52      0.70 o 
   6  -2   5        0.44        1.39      0.61 o 
  -7  -1   5       25.60       24.12      2.18 o 
  -6  -1   5        0.01        0.12      0.43 o 
  -5  -1   5       79.75       75.56      3.32 o 
  -4  -1   5        1.30        1.02      0.48 o 
  -3  -1   5      236.99      251.76      7.84 o 
  -2  -1   5       57.41       57.89      2.52 o 
  -1  -1   5      594.26      677.04     18.50 o 
   0  -1   5      414.08      454.12      8.38 o 
   1  -1   5      515.71      619.61      9.26 o 
   2  -1   5        1.26        2.33      0.29 o 
   3  -1   5      331.36      380.74      6.03 o 
   4  -1   5        0.34        2.25      0.62 o 
   5  -1   5       63.33       63.29      2.88 o 
   6  -1   5        5.48        4.39      0.95 o 
   7  -1   5        5.25        6.10      1.10 o 
  -7   0   5       28.37       28.68      2.45 o 
  -6   0   5       14.02       13.49      1.75 o 
  -5   0   5       73.63       63.42      2.15 o 
  -4   0   5       84.73       80.80      2.91 o 
  -3   0   5      236.15      253.66      7.69 o 
  -2   0   5      465.83      482.24     13.46 o 
  -1   0   5     1094.29     1222.10     32.25 o 
   0   0   5      915.24     1051.43     18.30 o 
   1   0   5      752.60      897.69     13.07 o 
   2   0   5      326.06      351.80      5.45 o 
   3   0   5      215.26      267.43      4.34 o 
   4   0   5      101.22      105.16      2.58 o 
   5   0   5      157.86      149.35      4.95 o 
   6   0   5        9.29        9.42      1.28 o 
   7   0   5       54.07       41.81      2.44 o 
  -7   1   5        0.98        0.90      0.85 o 
  -6   1   5        8.54       12.56      1.80 o 
  -5   1   5        1.12        1.07      0.55 o 
  -4   1   5        2.95        2.74      0.48 o 
  -3   1   5        3.61        3.32      0.46 o 
  -2   1   5        0.12        0.04      0.15 o 
  -1   1   5        0.27        0.22      0.26 o 
   0   1   5        0.35        2.74      0.52 o 
   1   1   5       83.71       95.59      2.20 o 
   2   1   5        1.93        4.27      0.67 o 
   3   1   5       39.59       36.77      0.90 o 
   4   1   5       21.79       22.57      0.94 o 
   5   1   5        6.58        8.39      1.06 o 
   6   1   5       17.97       17.51      1.56 o 
   7   1   5        3.69        5.18      1.07 o 
  -6   2   5        0.13        0.66      0.81 o 
  -5   2   5        0.00        0.39      0.43 o 
  -4   2   5        1.88        3.11      0.74 o 
  -3   2   5        8.96        7.16      0.61 o 
  -2   2   5        0.04       -0.08      0.18 o 
  -1   2   5      167.03      161.94      3.57 o 
   0   2   5        0.01       -0.48      0.43 o 
   1   2   5      382.54      426.82      6.42 o 
   2   2   5       52.89       55.78      2.60 o 
   3   2   5      176.09      175.46      3.77 o 
   4   2   5       33.74       32.71      1.17 o 
   5   2   5       15.00       14.50      0.77 o 
   6   2   5        1.08        1.42      0.52 o 
   7   2   5        0.60        1.02      0.62 o 
   8   2   5        0.05        2.64      0.87 o 
  -6   3   5       30.72       32.91      2.67 o 
  -5   3   5        0.12       -0.10      0.51 o 
  -4   3   5      118.07      115.22      4.75 o 
  -3   3   5        0.62        1.23      0.45 o 
  -2   3   5       54.91       60.65      3.25 o 
  -1   3   5       35.27       32.06      1.12 o 
   0   3   5       65.32       87.51      2.14 o 
   1   3   5        6.56       11.84      0.52 o 
   2   3   5      149.03      180.39      3.66 o 
   3   3   5       48.67       56.97      1.57 o 
   4   3   5       44.62       42.05      1.60 o 
   5   3   5       10.19       10.23      1.04 o 
   6   3   5       17.39       15.77      0.89 o 
   7   3   5        5.25        5.52      1.10 o 
   8   3   5        9.36        9.79      1.50 o 
  -6   4   5       25.39       27.26      2.42 o 
  -5   4   5       55.68       61.98      3.53 o 
  -4   4   5      110.29      107.29      4.64 o 
  -3   4   5       85.52       85.98      3.76 o 
  -2   4   5      557.80      597.38     11.67 o 
  -1   4   5       22.78       27.70      1.88 o 
   0   4   5     1470.94     1661.67     30.63 o 
   1   4   5      695.23      769.41     14.52 o 
   2   4   5     2108.86     2337.77     33.16 o 
   3   4   5      546.50      573.76     10.36 o 
   4   4   5      481.23      481.45      8.90 o 
   5   4   5       44.41       44.74      2.31 o 
   6   4   5       43.80       43.24      1.63 o 
   7   4   5       11.55       11.24      1.34 o 
   8   4   5       15.37       13.53      1.76 o 
  -5   5   5        3.15        3.46      0.96 o 
  -4   5   5        0.34        0.55      0.56 o 
  -3   5   5       36.57       32.25      2.14 o 
  -2   5   5       50.58       46.01      2.47 o 
  -1   5   5      115.03      120.08      2.96 o 
   0   5   5       15.13       16.87      1.13 o 
   1   5   5       10.95       13.12      0.68 o 
   2   5   5      103.33       95.66      2.36 o 
   3   5   5       21.51       27.69      0.81 o 
   4   5   5       34.95       31.00      1.10 o 
   5   5   5       11.27       11.68      0.78 o 
   6   5   5       72.39       63.02      2.20 o 
   7   5   5        9.30       12.84      1.59 o 
   8   5   5        7.83       13.32      1.74 o 
  -4   6   5        0.41        0.37      0.58 o 
  -3   6   5        0.11        0.68      0.55 o 
  -2   6   5       66.87       52.61      2.80 o 
  -1   6   5       47.99       46.27      1.61 o 
   0   6   5        0.42        2.33      0.79 o 
   1   6   5        1.96        2.50      0.40 o 
   2   6   5       77.19       64.66      1.88 o 
   3   6   5       32.86       32.79      0.87 o 
   4   6   5        0.19        0.37      0.26 o 
   5   6   5      138.87      123.47      4.74 o 
   6   6   5        1.51        3.04      0.79 o 
   7   6   5       18.55       16.43      1.49 o 
  -4   7   5        2.66        4.75      1.13 o 
  -3   7   5      129.34      114.34      5.11 o 
  -2   7   5        1.60        2.82      0.80 o 
  -1   7   5      360.89      347.18     10.86 o 
   0   7   5       15.70       16.25      1.72 o 
   1   7   5       87.39       87.84      5.15 o 
   2   7   5       25.23       25.04      1.13 o 
   3   7   5      152.17      160.48      3.84 o 
   4   7   5       33.92       32.27      2.58 o 
   5   7   5      188.57      186.90      6.60 o 
   6   7   5        4.82        4.44      1.01 o 
   7   7   5       41.68       38.86      2.49 o 
   8   7   5        4.17        6.09      1.28 o 
  -3   8   5       22.57       20.98      2.25 o 
  -2   8   5      368.73      331.63     10.98 o 
  -1   8   5       58.34       55.99      3.10 o 
   0   8   5      604.21      640.05     18.46 o 
   1   8   5      212.16      221.95      8.79 o 
   2   8   5      642.59      620.52     15.57 o 
   3   8   5      175.17      159.07      5.86 o 
   4   8   5      732.26      711.23     14.06 o 
   5   8   5      108.67      101.01      4.38 o 
   6   8   5      266.91      251.78      8.65 o 
   7   8   5       32.11       32.68      2.38 o 
  -2   9   5       13.61       14.84      2.03 o 
  -1   9   5        5.89        6.85      1.42 o 
   0   9   5       34.94       30.97      2.26 o 
   1   9   5        0.17        0.43      0.29 o 
   2   9   5       44.03       45.15      1.78 o 
   3   9   5        0.05        0.29      0.26 o 
   4   9   5       18.43       19.39      1.25 o 
   5   9   5        0.10        0.48      0.45 o 
   6   9   5       25.65       22.41      1.96 o 
   7   9   5        6.29        8.80      1.52 o 
  -1  10   5        1.11        2.49      0.88 o 
   0  10   5        0.94        1.13      0.76 o 
   1  10   5        6.37        5.83      1.20 o 
   2  10   5        6.58        4.82      0.69 o 
   3  10   5        0.22        0.81      0.70 o 
   4  10   5        2.39        2.06      0.53 o 
   5  10   5        0.11        0.90      0.59 o 
   6  10   5        1.45        1.76      0.74 o 
   1  11   5        8.97        9.06      1.52 o 
   2  11   5       66.45       67.72      3.66 o 
   3  11   5       15.20       18.71      1.38 o 
   4  11   5       49.02       60.05      2.36 o 
   5  11   5        6.72        9.29      1.54 o 
  -3  -7   6        1.58        2.08      0.80 o 
  -2  -7   6        6.33       10.94      1.74 o 
  -1  -7   6        0.02        1.03      0.49 o 
   0  -7   6        1.08        3.83      1.07 o 
  -5  -6   6        0.08        3.71      0.95 o 
  -4  -6   6        2.49        2.58      0.92 o 
  -3  -6   6        1.86        3.20      0.92 o 
  -2  -6   6        9.13       10.10      1.54 o 
  -1  -6   6       25.21       27.48      2.99 o 
   0  -6   6        6.04        6.32      1.85 o 
   1  -6   6       28.87       32.58      2.38 o 
  -5  -5   6       27.01       36.56      2.64 o 
  -4  -5   6       41.93       40.39      2.74 o 
  -3  -5   6       31.42       35.65      2.48 o 
  -2  -5   6       29.42       22.72      1.90 o 
  -1  -5   6       85.19       90.81      2.88 o 
   0  -5   6        3.54        3.88      0.84 o 
   1  -5   6       76.10       83.44      3.86 o 
   2  -5   6       13.31       18.21      1.82 o 
  -6  -4   6      102.31      110.92      5.08 o 
  -5  -4   6        4.90        7.12      1.36 o 
  -4  -4   6      144.85      145.68      5.88 o 
  -3  -4   6        6.56        6.90      1.25 o 
  -2  -4   6      316.00      324.22     10.37 o 
  -1  -4   6       12.03        8.80      0.88 o 
   0  -4   6      509.54      527.16      8.32 o 
   1  -4   6        5.91        5.77      0.63 o 
   2  -4   6      195.57      204.30      4.63 o 
   3  -4   6        1.67        2.40      0.83 o 
   4  -4   6       59.58       59.79      3.06 o 
  -6  -3   6       14.81       19.52      2.03 o 
  -5  -3   6       12.73       13.58      1.69 o 
  -4  -3   6       35.62       37.02      2.38 o 
  -3  -3   6        0.03        0.30      0.37 o 
  -2  -3   6       16.54       13.68      1.52 o 
  -1  -3   6       29.75       25.77      1.76 o 
   0  -3   6        1.88        2.50      0.43 o 
   1  -3   6       11.66       12.70      0.71 o 
   2  -3   6        1.29        1.45      0.34 o 
   3  -3   6       10.09        9.41      1.24 o 
   4  -3   6        0.03       -0.03      0.55 o 
   5  -3   6        0.13        1.64      0.76 o 
  -6  -2   6        1.44        3.13      0.91 o 
  -5  -2   6       16.41       17.78      1.75 o 
  -4  -2   6        3.71        4.12      0.87 o 
  -3  -2   6      113.27      114.08      4.53 o 
  -2  -2   6        4.68        7.47      1.06 o 
  -1  -2   6       56.20       54.00      2.60 o 
   0  -2   6        1.12        1.21      0.29 o 
   1  -2   6       81.79       72.27      1.65 o 
   2  -2   6       57.04       52.34      1.35 o 
   3  -2   6       35.19       29.18      1.78 o 
   4  -2   6       39.46       39.76      2.22 o 
   5  -2   6        0.70        0.32      0.65 o 
   6  -2   6        0.01        1.28      0.70 o 
  -6  -1   6        0.17        1.07      0.61 o 
  -5  -1   6        1.80        2.25      0.68 o 
  -4  -1   6       51.73       51.26      2.60 o 
  -3  -1   6        3.97        5.25      0.90 o 
  -1  -1   6       34.77       41.63      2.14 o 
   0  -1   6       35.73       33.46      1.22 o 
   1  -1   6       24.17       32.28      0.94 o 
   2  -1   6      187.88      199.27      3.46 o 
   3  -1   6       21.22       18.12      0.92 o 
   4  -1   6       30.37       33.41      1.93 o 
   5  -1   6        0.41        0.56      0.51 o 
   6  -1   6        0.71        1.23      0.66 o 
  -6   0   6        0.03        0.94      0.54 o 
  -5   0   6       73.38       70.73      2.39 o 
  -4   0   6       16.26       14.79      0.95 o 
  -3   0   6      208.98      212.38      6.82 o 
  -2   0   6       90.16       91.14      3.55 o 
  -1   0   6       38.12       48.77      2.29 o 
   0   0   6      212.96      210.55      6.61 o 
   1   0   6      150.43      170.59      3.66 o 
   2   0   6      113.21      107.23      2.05 o 
   3   0   6      252.40      265.50      5.40 o 
   4   0   6        0.88        1.32      0.54 o 
   5   0   6       21.78       22.21      1.60 o 
   6   0   6        2.19        3.64      0.85 o 
   7   0   6        4.25        7.36      1.25 o 
  -6   1   6        9.64       12.04      1.76 o 
  -5   1   6        7.23        9.38      1.42 o 
  -4   1   6       23.83       26.06      1.23 o 
  -3   1   6        8.38        7.37      0.69 o 
  -2   1   6        1.97        1.50      0.51 o 
  -1   1   6      123.58      129.62      4.46 o 
   0   1   6      132.68      120.29      4.17 o 
   1   1   6       33.18       34.32      1.17 o 
   2   1   6        0.06        0.03      0.19 o 
   3   1   6       19.01       17.43      0.84 o 
   4   1   6        1.39        0.89      0.42 o 
   5   1   6        5.80        5.70      0.96 o 
   6   1   6        1.65        1.32      0.59 o 
   7   1   6        0.16        1.50      0.69 o 
  -6   2   6        0.23        1.03      0.63 o 
  -5   2   6        9.46       13.24      1.68 o 
  -4   2   6        0.91        2.07      0.62 o 
  -3   2   6       18.91       18.68      0.95 o 
  -2   2   6       27.66       26.14      1.18 o 
  -1   2   6       21.82       21.46      0.89 o 
   0   2   6      198.21      199.23      5.74 o 
   1   2   6       55.71       54.30      1.16 o 
   2   2   6       32.95       38.11      1.25 o 
   3   2   6       64.00       65.54      1.83 o 
   4   2   6        2.30        2.99      0.45 o 
   5   2   6        6.00        7.47      0.95 o 
   6   2   6        1.31        1.78      0.65 o 
   7   2   6        0.24        1.47      0.72 o 
  -6   3   6        0.00        1.29      0.76 o 
  -5   3   6        1.54        1.87      0.80 o 
  -4   3   6        3.13        3.75      0.94 o 
  -3   3   6        0.44        1.66      0.42 o 
  -2   3   6       19.49       18.05      0.90 o 
  -1   3   6       21.81       18.92      0.87 o 
   0   3   6      122.60      122.89      2.97 o 
   1   3   6       27.47       19.65      1.33 o 
   2   3   6      111.14      107.06      2.50 o 
   3   3   6       25.20       28.50      1.52 o 
   4   3   6        9.03        9.03      0.70 o 
   5   3   6        0.50        1.07      0.32 o 
   6   3   6        3.67        2.88      0.70 o 
   7   3   6        0.11        1.13      0.65 o 
   8   3   6        1.47        3.03      0.92 o 
  -5   4   6        0.90        2.41      0.76 o 
  -4   4   6       13.09       12.59      1.61 o 
  -3   4   6        6.11        4.45      0.90 o 
  -2   4   6       53.79       52.12      1.70 o 
  -1   4   6       26.13       29.35      1.16 o 
   0   4   6      201.41      207.69      4.49 o 
   1   4   6      196.16      206.68      4.39 o 
   2   4   6       98.81       95.57      2.61 o 
   3   4   6       66.72       65.32      1.80 o 
   4   4   6       54.60       55.39      2.54 o 
   5   4   6        0.05        0.75      0.27 o 
   6   4   6        9.48        9.83      1.34 o 
   7   4   6        0.06        1.32      0.62 o 
   8   4   6        0.15        0.94      0.80 o 
  -5   5   6        3.24        4.82      1.16 o 
  -4   5   6        0.74        2.07      0.79 o 
  -3   5   6        0.17        0.68      0.45 o 
  -2   5   6       39.02       34.99      2.08 o 
  -1   5   6        3.20        1.97      0.43 o 
   0   5   6       75.46       82.28      2.25 o 
   1   5   6       15.26       15.26      0.75 o 
   2   5   6        2.70        4.09      0.56 o 
   3   5   6       92.60       96.93      2.49 o 
   4   5   6       31.78       30.30      1.13 o 
   5   5   6       34.97       27.75      1.15 o 
   6   5   6        5.50        6.95      0.72 o 
   7   5   6       10.70       12.80      1.02 o 
   8   5   6        1.76        3.24      0.95 o 
  -4   6   6        2.66        4.00      0.99 o 
  -3   6   6        8.39        9.31      1.42 o 
  -2   6   6       15.27       11.86      1.45 o 
  -1   6   6        0.67        0.96      0.32 o 
   0   6   6        3.78        5.29      0.78 o 
   1   6   6       79.04       79.62      3.47 o 
   2   6   6        4.62        4.50      0.50 o 
   3   6   6       49.15       48.84      1.86 o 
   4   6   6       29.11       26.16      1.03 o 
   5   6   6        1.17        1.35      0.36 o 
   6   6   6        3.74        5.23      0.64 o 
   7   6   6        1.26        1.46      0.70 o 
  -4   7   6        7.84        8.84      1.61 o 
  -3   7   6       24.47       21.39      2.18 o 
  -2   7   6       27.64       26.42      2.01 o 
  -1   7   6      158.27      152.39      5.69 o 
   0   7   6      101.48       93.53      2.64 o 
   1   7   6       39.05       39.92      1.50 o 
   2   7   6      305.56      298.62      6.39 o 
   3   7   6       68.11       69.62      2.08 o 
   4   7   6       83.50       77.53      3.51 o 
   5   7   6       43.60       39.76      2.38 o 
   6   7   6        8.62       11.99      1.50 o 
   7   7   6        0.43        2.56      0.79 o 
   8   7   6        6.15        5.95      1.21 o 
  -3   8   6       19.34       14.93      2.00 o 
  -2   8   6        5.55        4.23      1.09 o 
  -1   8   6       42.82       41.00      2.56 o 
   0   8   6       11.81       11.45      0.92 o 
   1   8   6       40.04       42.14      1.63 o 
   2   8   6       95.94       91.49      3.73 o 
   3   8   6       31.31       29.85      1.33 o 
   4   8   6        2.40        2.40      0.68 o 
   5   8   6        0.50        1.27      0.56 o 
   6   8   6        0.04        0.68      0.58 o 
   7   8   6        0.47        1.43      0.73 o 
  -2   9   6       16.85       17.50      2.12 o 
  -1   9   6        0.64        2.07      0.87 o 
   0   9   6        1.41        1.71      0.77 o 
   1   9   6       16.71       16.90      1.10 o 
   2   9   6       45.40       45.31      1.81 o 
   3   9   6        0.33        0.68      0.54 o 
   4   9   6       46.19       46.91      2.73 o 
   5   9   6       14.40       11.57      1.58 o 
   6   9   6       32.85       31.27      2.34 o 
   7   9   6        0.61        1.06      0.66 o 
  -1  10   6        0.09        0.39      0.70 o 
   0  10   6        0.01        1.72      0.85 o 
   1  10   6       26.28       24.87      2.03 o 
   2  10   6        0.95        1.54      0.45 o 
   3  10   6       17.50       17.84      1.12 o 
   4  10   6       14.86       13.22      1.68 o 
   5  10   6        5.72        8.75      1.46 o 
   6  10   6        2.13        2.95      0.95 o 
   1  11   6       42.74       43.84      2.89 o 
   2  11   6        0.37        1.34      0.72 o 
   3  11   6       75.61       81.83      2.81 o 
   4  11   6        6.24        9.23      1.49 o 
   5  11   6       53.11       55.83      3.35 o 
  -3  -6   7        6.58        9.37      1.65 o 
  -2  -6   7        0.53        2.40      0.83 o 
  -1  -6   7       10.95       12.64      1.65 o 
   0  -6   7        0.07        1.69      0.87 o 
  -5  -5   7        1.08        3.72      1.01 o 
  -4  -5   7        0.32        1.17      0.63 o 
  -3  -5   7        0.79        1.74      0.72 o 
  -2  -5   7        0.71        1.10      0.68 o 
  -1  -5   7        0.72        1.25      0.63 o 
   0  -5   7        0.24        0.73      0.39 o 
   1  -5   7        0.00        1.14      0.63 o 
  -5  -4   7        1.62        2.66      0.87 o 
  -4  -4   7       14.13       14.01      1.85 o 
  -3  -4   7        5.53        4.12      1.10 o 
  -2  -4   7       24.90       23.75      1.91 o 
  -1  -4   7        0.01        1.12      0.59 o 
   0  -4   7       10.83       11.45      0.75 o 
   1  -4   7        2.43        3.20      0.79 o 
   2  -4   7       12.27       11.64      1.36 o 
   3  -4   7        0.15        1.05      0.74 o 
  -6  -3   7        7.69        8.42      1.49 o 
  -5  -3   7       20.97       18.07      1.98 o 
  -4  -3   7        3.34        3.29      0.95 o 
  -3  -3   7       82.95       72.30      3.55 o 
  -2  -3   7        1.96        1.17      0.58 o 
  -1  -3   7       14.96       15.84      1.63 o 
   0  -3   7       22.65       21.41      1.11 o 
   1  -3   7        4.23        4.89      0.53 o 
   2  -3   7        9.28       12.03      1.32 o 
   3  -3   7       17.41       13.13      1.49 o 
   4  -3   7        0.88        2.31      0.88 o 
  -6  -2   7        5.77        8.40      1.46 o 
  -5  -2   7        0.65        3.09      0.88 o 
  -4  -2   7       44.79       43.04      2.59 o 
  -3  -2   7        1.57        1.85      0.70 o 
  -2  -2   7       10.29        9.23      1.25 o 
  -1  -2   7       10.22       10.76      1.29 o 
   0  -2   7       19.90       18.38      1.29 o 
   1  -2   7        9.66       12.58      0.82 o 
   2  -2   7        5.74        6.43      0.71 o 
   3  -2   7        7.35        9.57      1.25 o 
   4  -2   7        9.23        9.04      1.34 o 
   5  -2   7        0.96        1.57      0.77 o 
  -6  -1   7        3.39        3.93      1.06 o 
  -5  -1   7        3.28        4.86      0.98 o 
  -4  -1   7       77.99       76.02      3.49 o 
  -3  -1   7        0.02        0.54      0.41 o 
  -2  -1   7       30.28       27.15      1.80 o 
  -1  -1   7       46.35       44.50      2.37 o 
   0  -1   7        7.48        7.99      1.09 o 
   1  -1   7       12.32       13.93      0.87 o 
   2  -1   7        7.74        6.27      0.67 o 
   3  -1   7       30.43       24.22      1.13 o 
   4  -1   7        0.21        0.47      0.54 o 
   5  -1   7        0.03       -0.43      0.51 o 
   6  -1   7        0.00        1.07      0.72 o 
  -6   0   7        0.15        0.10      0.59 o 
  -5   0   7        5.13        4.98      0.73 o 
  -4   0   7        9.27        8.43      1.17 o 
  -3   0   7        2.84        2.93      0.74 o 
  -2   0   7        1.01        0.72      0.41 o 
  -1   0   7      127.40      121.20      4.49 o 
   0   0   7       13.33       12.78      1.16 o 
   1   0   7       12.41       12.57      0.79 o 
   2   0   7       75.00       70.76      3.40 o 
   3   0   7       25.63       23.98      1.11 o 
   4   0   7       51.67       45.83      2.33 o 
   5   0   7        2.22        2.31      0.73 o 
   6   0   7        0.13        0.51      0.58 o 
  -6   1   7        0.25        0.94      0.62 o 
  -5   1   7        5.12        8.21      1.45 o 
  -4   1   7        1.14        1.58      0.42 o 
  -3   1   7       15.89       17.25      1.89 o 
  -2   1   7       15.49       14.75      1.20 o 
  -1   1   7        7.75       12.10      1.20 o 
   0   1   7       13.19       13.00      1.24 o 
   1   1   7        1.58        0.78      0.31 o 
   2   1   7      174.57      158.18      5.22 o 
   3   1   7        0.76        1.64      0.38 o 
   4   1   7       34.17       32.67      1.32 o 
   5   1   7        3.18        3.46      0.77 o 
   6   1   7        2.70        1.96      0.70 o 
   7   1   7        0.30        1.23      0.70 o 
  -6   2   7        6.03       10.68      1.79 o 
  -5   2   7       13.34       12.62      1.72 o 
  -4   2   7       14.67       14.84      2.00 o 
  -3   2   7       57.41       50.67      1.79 o 
  -2   2   7      138.86      120.95      3.08 o 
  -1   2   7      120.51      110.32      2.78 o 
   0   2   7      120.94      113.32      2.73 o 
   1   2   7       26.94       28.30      0.80 o 
   2   2   7        8.33        9.28      0.73 o 
   3   2   7        0.02        0.08      0.23 o 
   4   2   7        2.51        2.87      0.46 o 
   5   2   7       12.73       11.24      1.12 o 
   6   2   7        4.70        5.46      0.96 o 
   7   2   7        4.30        4.23      0.99 o 
  -5   3   7        1.10        1.78      0.79 o 
  -4   3   7        3.39        4.68      1.03 o 
  -3   3   7       12.59       14.07      1.56 o 
  -2   3   7        7.92        8.28      0.71 o 
  -1   3   7       54.98       52.14      1.66 o 
   0   3   7       55.88       60.50      1.74 o 
   1   3   7        3.17        4.19      0.39 o 
   2   3   7       79.09       75.89      2.06 o 
   3   3   7        3.76        2.69      0.45 o 
   4   3   7       19.98       20.01      0.98 o 
   5   3   7        3.45        3.02      0.53 o 
   6   3   7        6.85        8.00      1.18 o 
   7   3   7        1.70        2.12      0.80 o 
  -5   4   7        5.32        6.90      1.42 o 
  -4   4   7        0.04        0.29      0.52 o 
  -3   4   7       12.08       14.99      1.61 o 
  -2   4   7        1.38        1.42      0.42 o 
  -1   4   7       10.78       11.84      0.78 o 
   0   4   7        7.48        9.14      0.69 o 
   1   4   7        1.67        1.74      0.39 o 
   2   4   7       36.32       35.60      1.26 o 
   3   4   7        6.78        3.52      0.49 o 
   4   4   7       19.99       19.11      2.25 o 
   5   4   7        4.65        5.11      0.62 o 
   6   4   7        4.36        4.25      0.61 o 
   7   4   7        0.38        1.25      0.55 o 
  -5   5   7        2.13        3.54      0.98 o 
  -4   5   7       14.06       15.98      1.94 o 
  -3   5   7        8.98       11.71      1.53 o 
  -2   5   7       30.86       31.42      1.34 o 
  -1   5   7       25.79       24.11      1.10 o 
   0   5   7      164.87      174.92      4.05 o 
   1   5   7        7.62        7.55      0.68 o 
   2   5   7      411.99      438.20     12.70 o 
   3   5   7        1.94        3.35      0.48 o 
   4   5   7      149.16      146.78      3.41 o 
   5   5   7       12.38       14.37      0.88 o 
   6   5   7       24.48       24.15      1.16 o 
   7   5   7        5.22        5.53      1.46 o 
   8   5   7        5.24        8.46      1.39 o 
  -4   6   7        3.68        4.55      1.18 o 
  -3   6   7        6.02        8.42      1.39 o 
  -2   6   7        0.03        0.68      0.54 o 
  -1   6   7       20.62       18.06      1.56 o 
   0   6   7       16.93       16.83      2.03 o 
   1   6   7       35.34       43.34      1.52 o 
   2   6   7       29.40       33.53      1.98 o 
   3   6   7       37.05       39.05      1.34 o 
   4   6   7        7.32        7.27      1.19 o 
   5   6   7        0.12        0.33      0.28 o 
   6   6   7        0.53        0.43      0.29 o 
   7   6   7        0.69        2.05      0.74 o 
  -3   7   7        0.10        0.59      0.62 o 
  -2   7   7        1.83        2.81      0.81 o 
  -1   7   7        4.00        4.16      0.90 o 
   0   7   7        0.12        0.31      0.29 o 
   1   7   7      196.39      188.29      4.68 o 
   2   7   7        5.28        7.56      0.69 o 
   3   7   7      131.90      122.11      4.75 o 
   4   7   7       24.35       26.08      1.87 o 
   5   7   7       17.33       13.96      1.56 o 
   6   7   7       14.94       13.61      1.60 o 
   7   7   7        1.69        2.52      0.88 o 
  -3   8   7        4.13        4.96      1.18 o 
  -2   8   7       41.88       32.46      2.41 o 
  -1   8   7        2.97        2.76      0.85 o 
   0   8   7       12.18       13.53      1.00 o 
   1   8   7        0.02        0.31      0.37 o 
   2   8   7        5.31        5.47      0.72 o 
   3   8   7        3.67        5.00      1.01 o 
   4   8   7       98.50       95.48      4.22 o 
   5   8   7        7.70        6.23      1.17 o 
   6   8   7       39.82       34.59      2.41 o 
   7   8   7        0.46        1.25      0.80 o 
  -2   9   7       45.34       44.18      2.96 o 
  -1   9   7        8.76        7.60      1.42 o 
   0   9   7       29.85       31.15      2.22 o 
   1   9   7        0.02        0.53      0.45 o 
   2   9   7       39.48       35.86      1.62 o 
   3   9   7       43.60       44.00      2.62 o 
   4   9   7       61.97       63.34      3.33 o 
   5   9   7       79.23       72.08      3.71 o 
   6   9   7       32.55       28.28      2.25 o 
   7   9   7        7.50        8.89      1.52 o 
   0  10   7       12.17       14.20      1.90 o 
   1  10   7        9.27       11.85      1.60 o 
   2  10   7       17.14       19.73      1.18 o 
   3  10   7       63.33       64.76      3.36 o 
   4  10   7       42.82       37.94      2.56 o 
   5  10   7       56.82       57.91      3.33 o 
   6  10   7        9.76       10.29      1.63 o 
   2  11   7        2.48        4.62      0.73 o 
   3  11   7       16.35       23.24      1.97 o 
   4  11   7       18.62       22.77      1.98 o 
   5  11   7       16.20       22.94      2.30 o 
  -3  -5   8        2.52        4.31      1.07 o 
  -2  -5   8        0.95        1.93      0.79 o 
  -1  -5   8        4.96        5.98      1.23 o 
   0  -5   8        5.31        4.64      1.09 o 
  -4  -4   8        5.29        7.73      1.39 o 
  -3  -4   8        0.91        0.94      0.59 o 
  -2  -4   8        5.49        5.48      1.17 o 
  -1  -4   8        9.41       10.50      1.50 o 
   0  -4   8        0.01        1.13      0.55 o 
   1  -4   8        7.47        7.39      0.84 o 
   2  -4   8        0.12        0.90      0.65 o 
  -5  -3   8        0.06        1.93      0.90 o 
  -4  -3   8        0.13        0.41      0.72 o 
  -3  -3   8        0.44        1.61      0.76 o 
  -2  -3   8        0.02        0.07      0.41 o 
  -1  -3   8       12.35       12.37      1.57 o 
   0  -3   8        1.71        3.71      0.91 o 
   1  -3   8       10.85       10.68      0.92 o 
   2  -3   8       13.53       12.01      1.39 o 
   3  -3   8        0.43        0.90      0.76 o 
   4  -3   8        6.98        7.33      1.32 o 
  -5  -2   8        4.50        5.33      1.18 o 
  -4  -2   8        2.57        2.64      0.87 o 
  -3  -2   8       12.11       11.97      1.56 o 
  -2  -2   8       18.77       14.30      1.63 o 
  -1  -2   8        0.04        0.41      0.47 o 
   0  -2   8       30.12       21.42      1.71 o 
   1  -2   8        3.07        4.31      1.37 o 
   2  -2   8        3.29        3.38      0.59 o 
   3  -2   8        5.49        6.61      1.17 o 
   4  -2   8        2.51        2.85      0.90 o 
  -5  -1   8        0.01        0.43      0.66 o 
  -4  -1   8        0.48        0.95      0.58 o 
  -3  -1   8        0.20        0.43      0.40 o 
  -2  -1   8       22.91       22.28      1.72 o 
  -1  -1   8        0.73        0.92      0.45 o 
   0  -1   8       59.01       49.02      2.62 o 
   1  -1   8       18.61       16.90      1.03 o 
   2  -1   8        2.15        3.71      0.60 o 
   3  -1   8       75.45       76.27      3.13 o 
   4  -1   8        4.24        6.23      1.13 o 
   5  -1   8        2.87        3.25      0.90 o 
  -5   0   8        0.11        0.29      0.40 o 
  -4   0   8        0.78        1.39      0.52 o 
  -3   0   8        0.27        0.65      0.50 o 
  -2   0   8       10.23        8.07      1.16 o 
  -1   0   8       31.07       22.39      1.64 o 
   0   0   8        8.30        6.94      1.10 o 
   1   0   8        6.77        7.64      1.03 o 
   2   0   8       30.75       27.03      1.22 o 
   3   0   8       32.83       37.82      1.51 o 
   4   0   8       10.45       10.39      1.35 o 
   5   0   8        1.10        2.84      0.87 o 
   6   0   8        2.30        2.11      0.83 o 
  -5   1   8        1.87        0.41      0.68 o 
  -4   1   8       19.13       19.10      1.14 o 
  -3   1   8        0.00        0.05      0.24 o 
  -2   1   8        0.10        0.77      0.40 o 
  -1   1   8       21.13       21.10      1.53 o 
   0   1   8        9.19       10.69      1.21 o 
   1   1   8        0.07        0.18      0.25 o 
   2   1   8       62.99       55.89      1.84 o 
   3   1   8        2.80        4.20      0.61 o 
   4   1   8        2.09        3.48      0.55 o 
   5   1   8        0.00        1.45      0.63 o 
   6   1   8        3.59        2.76      0.84 o 
  -5   2   8       25.86       27.03      2.23 o 
  -4   2   8        4.69        6.83      0.80 o 
  -3   2   8       52.97       48.06      1.80 o 
  -2   2   8        3.95        4.48      0.57 o 
  -1   2   8       21.08       19.76      0.97 o 
   0   2   8        0.55        2.39      0.91 o 
   2   2   8       20.47       20.29      1.74 o 
   3   2   8       63.73       64.33      2.00 o 
   4   2   8        5.41        4.67      0.62 o 
   5   2   8        3.04        2.98      0.51 o 
   6   2   8        0.75        1.65      0.76 o 
   7   2   8        1.69        3.88      1.02 o 
  -5   3   8        6.25        7.84      1.57 o 
  -4   3   8       12.96       14.24      1.71 o 
  -3   3   8        3.94        5.73      0.69 o 
  -2   3   8       53.33       47.86      1.72 o 
  -1   3   8       14.15       16.56      0.89 o 
   0   3   8      156.15      138.64      4.33 o 
   1   3   8       13.50       12.27      1.31 o 
   2   3   8       74.50       67.84      2.07 o 
   3   3   8        9.08       10.74      1.00 o 
   4   3   8       41.93       44.32      1.60 o 
   5   3   8        1.04        0.70      0.49 o 
   6   3   8       55.20       49.75      2.56 o 
   7   3   8        1.46        2.64      0.90 o 
  -5   4   8        0.12        1.39      0.83 o 
  -4   4   8       26.89       24.76      2.08 o 
  -3   4   8        2.39        3.33      0.85 o 
  -2   4   8       15.89       16.98      1.12 o 
  -1   4   8        4.99        6.08      0.68 o 
   0   4   8       48.07       50.18      1.65 o 
   1   4   8       24.78       23.85      1.64 o 
   2   4   8      184.48      179.03      9.22 o 
   3   4   8        1.77        2.75      0.49 o 
   4   4   8       89.89       88.48      2.46 o 
   5   4   8        4.96        5.26      0.81 o 
   6   4   8       29.12       30.22      1.68 o 
   7   4   8        4.50        6.57      1.21 o 
  -4   5   8        1.25        2.01      0.84 o 
  -3   5   8       20.80       21.45      1.82 o 
  -2   5   8        4.11        5.60      0.70 o 
  -1   5   8       71.45       68.84      2.16 o 
   0   5   8        1.80        1.32      0.37 o 
   1   5   8       54.42       51.66      2.58 o 
   2   5   8        0.80        0.76      0.36 o 
   3   5   8        8.59       11.56      0.84 o 
   4   5   8        5.82        7.54      1.43 o 
   5   5   8        2.52        2.49      0.57 o 
   6   5   8        3.31        2.74      0.51 o 
   7   5   8        0.17        1.12      0.74 o 
  -4   6   8        0.16        1.09      0.66 o 
  -3   6   8        0.31        0.63      0.58 o 
  -2   6   8        3.48        3.38      0.90 o 
  -1   6   8        0.02        1.04      0.60 o 
   0   6   8        1.57        1.42      0.37 o 
   1   6   8        0.70        0.68      0.41 o 
   2   6   8        5.34        4.46      0.90 o 
   3   6   8        8.14        8.23      0.73 o 
   4   6   8        8.18        6.83      0.69 o 
   5   6   8       18.54       16.12      0.96 o 
   6   6   8        4.52        4.10      0.62 o 
   7   6   8        1.89        3.74      0.63 o 
  -3   7   8        8.20       11.02      1.69 o 
  -2   7   8        0.44        1.41      0.69 o 
  -1   7   8       26.34       26.75      1.90 o 
   0   7   8        0.02        0.46      0.32 o 
   1   7   8       70.28       67.22      5.06 o 
   2   7   8        4.68        5.84      1.06 o 
   3   7   8        9.41       10.36      1.32 o 
   4   7   8        2.49        3.22      0.79 o 
   5   7   8        0.28        0.92      0.58 o 
   6   7   8        0.04        0.80      0.56 o 
   7   7   8        4.40        4.92      1.07 o 
  -2   8   8        0.01        0.19      0.63 o 
  -1   8   8        9.13        8.21      1.36 o 
   0   8   8       37.68       32.28      1.47 o 
   1   8   8       42.81       37.30      2.20 o 
   2   8   8       82.17       69.13      3.33 o 
   3   8   8       72.48       64.89      3.24 o 
   4   8   8       18.11       19.87      1.93 o 
   5   8   8       40.76       36.22      2.44 o 
   6   8   8       21.33       18.94      2.01 o 
   7   8   8       27.96       31.95      2.37 o 
  -1   9   8       10.10       10.80      1.67 o 
   0   9   8        9.89       11.85      1.58 o 
   1   9   8        1.32        1.87      0.51 o 
   2   9   8        8.08       10.26      1.39 o 
   3   9   8        1.71        2.03      0.79 o 
   4   9   8        2.91        3.29      0.98 o 
   5   9   8        3.60        6.43      1.28 o 
   6   9   8        0.97        2.71      0.84 o 
   0  10   8        5.57        5.35      1.31 o 
   1  10   8        1.84        0.62      0.65 o 
   2  10   8       11.43       10.11      1.47 o 
   3  10   8        0.98        1.35      0.70 o 
   4  10   8        0.20        0.98      0.58 o 
   5  10   8        4.82        4.30      0.98 o 
   6  10   8        0.20        0.45      0.58 o 
   2  11   8       12.76       17.63      1.89 o 
   3  11   8       38.29       44.40      2.82 o 
   4  11   8        2.45        5.36      1.23 o 
  -3  -4   9        0.00        0.68      0.63 o 
  -2  -4   9        5.30        4.26      1.06 o 
  -1  -4   9        1.39        3.09      0.88 o 
   0  -4   9        1.05        1.47      0.73 o 
  -4  -3   9        0.01        1.57      0.69 o 
  -3  -3   9       11.19       19.23      2.09 o 
  -2  -3   9        0.04        0.06      0.54 o 
  -1  -3   9       16.54       16.97      1.91 o 
   0  -3   9        1.86        3.02      0.84 o 
   1  -3   9        4.05        6.55      1.51 o 
   2  -3   9        2.48        2.77      0.90 o 
   3  -3   9        0.05        0.62      0.65 o 
  -4  -2   9        1.22        1.83      0.81 o 
  -3  -2   9        3.17        4.50      1.12 o 
  -2  -2   9        0.23        1.74      0.69 o 
  -1  -2   9        1.32        2.26      0.73 o 
   0  -2   9        1.80        0.83      0.56 o 
   1  -2   9        1.32        2.37      0.52 o 
   2  -2   9        0.00       -0.34      0.33 o 
   3  -2   9        2.71        3.33      0.95 o 
   4  -2   9        0.75        0.56      0.73 o 
  -5  -1   9        0.19        1.32      0.73 o 
  -4  -1   9       45.39       43.57      2.80 o 
  -3  -1   9        2.37        5.25      1.10 o 
  -2  -1   9       64.84       61.56      3.25 o 
  -1  -1   9        3.23        2.89      0.85 o 
   0  -1   9       68.74       58.89      3.11 o 
   1  -1   9        3.24        2.43      0.51 o 
   2  -1   9       65.90       52.90      1.92 o 
   3  -1   9        0.00        0.53      0.43 o 
   4  -1   9       22.72       21.90      2.00 o 
  -5   0   9       47.47       48.01      2.11 o 
  -4   0   9        1.10        2.90      0.59 o 
  -3   0   9      135.24      131.22      5.26 o 
  -2   0   9        0.07        0.33      0.36 o 
  -1   0   9       77.77       68.15      3.33 o 
   0   0   9        1.67        2.49      0.80 o 
   1   0   9      110.75       90.77      2.62 o 
   2   0   9       20.46       18.19      1.12 o 
   3   0   9       68.70       65.05      2.18 o 
   4   0   9        9.49        7.54      1.28 o 
   5   0   9        9.11        8.84      1.41 o 
  -5   1   9        9.09        8.11      1.50 o 
  -4   1   9       16.58       19.14      1.20 o 
  -3   1   9       29.01       27.41      1.45 o 
  -2   1   9        0.63        1.97      0.63 o 
  -1   1   9       15.84       14.05      1.50 o 
   0   1   9        0.21        0.96      0.48 o 
   1   1   9        1.88        1.75      0.43 o 
   2   1   9       98.61       97.71      2.73 o 
   3   1   9       22.28       19.20      1.47 o 
   4   1   9       11.24        9.12      0.92 o 
   5   1   9        3.06        4.34      1.02 o 
   6   1   9        0.01        1.29      0.65 o 
  -5   2   9        7.68        8.18      1.47 o 
  -4   2   9       61.49       62.81      3.06 o 
  -3   2   9        1.19        1.70      0.92 o 
  -2   2   9       19.75       18.47      1.02 o 
  -1   2   9       13.32       14.66      0.88 o 
   0   2   9       13.43       12.92      1.39 o 
   1   2   9       35.41       33.20      2.11 o 
   2   2   9       24.33       25.66      1.23 o 
   3   2   9      132.35      123.09      3.21 o 
   4   2   9        0.14        0.70      0.36 o 
   5   2   9        3.56        4.81      0.99 o 
   6   2   9        0.73        1.75      0.69 o 
  -4   3   9       64.55       60.50      3.40 o 
  -3   3   9       95.02       86.07      2.71 o 
  -2   3   9      163.03      155.17      3.96 o 
  -1   3   9      408.92      405.16      8.84 o 
   0   3   9      343.13      327.07     10.11 o 
   1   3   9      131.80      123.90      4.79 o 
   2   3   9      652.39      673.87     12.54 o 
   3   3   9       76.49       75.35      2.28 o 
   4   3   9      277.55      283.28      6.02 o 
   5   3   9       97.82       95.83      2.79 o 
   6   3   9       52.08       55.13      2.85 o 
  -4   4   9      116.95      127.68      5.58 o 
  -3   4   9        0.22        0.69      0.61 o 
  -2   4   9      513.19      539.83     11.08 o 
  -1   4   9       10.63       12.48      0.96 o 
   0   4   9      681.60      735.07     20.60 o 
   1   4   9        0.54        1.24      0.55 o 
   2   4   9      352.94      354.22     10.90 o 
   3   4   9        1.76        2.83      0.53 o 
   4   4   9      437.79      463.15      9.08 o 
   5   4   9        4.15        2.79      1.05 o 
   6   4   9      233.95      220.42      5.12 o 
   7   4   9        1.26        2.74      0.84 o 
  -4   5   9        0.08        1.12      0.74 o 
  -3   5   9        0.07       -0.07      0.51 o 
  -2   5   9       11.12       10.94      0.96 o 
  -1   5   9        0.03        0.43      0.32 o 
   0   5   9        0.45        0.79      0.41 o 
   1   5   9       15.54       17.00      1.45 o 
   2   5   9       15.45       15.26      1.56 o 
   3   5   9        0.78        0.91      0.36 o 
   4   5   9       10.59       14.53      1.35 o 
   5   5   9       22.97       19.00      1.07 o 
   6   5   9       16.86       18.65      1.16 o 
   7   5   9        4.93        6.54      1.12 o 
  -3   6   9       14.34       14.33      1.80 o 
  -2   6   9        0.73        0.73      0.54 o 
  -1   6   9       18.09       15.92      0.98 o 
   0   6   9        4.47        6.31      1.03 o 
   1   6   9        2.27        2.74      0.69 o 
   2   6   9       13.18       14.64      1.54 o 
   3   6   9        5.53        4.74      1.02 o 
   4   6   9       16.28       15.85      1.04 o 
   5   6   9        6.74        7.44      0.80 o 
   6   6   9        7.07        8.38      0.88 o 
   7   6   9        1.05        1.94      1.72 o 
  -3   7   9       12.21       14.84      1.91 o 
  -2   7   9        3.57        5.29      1.13 o 
  -1   7   9       36.31       31.95      1.47 o 
   0   7   9        5.45        5.76      1.03 o 
   1   7   9       69.19       55.50      2.92 o 
   2   7   9        1.96        1.67      0.65 o 
   3   7   9       74.37       61.73      3.21 o 
   4   7   9        5.32        4.35      0.96 o 
   5   7   9       43.85       46.20      2.77 o 
   6   7   9        4.19        4.24      1.06 o 
   7   7   9       12.10       10.37      1.64 o 
  -2   8   9        8.10        8.79      1.52 o 
  -1   8   9       24.99       25.02      1.97 o 
   0   8   9        5.03        6.02      1.12 o 
   1   8   9       18.17       19.30      1.87 o 
   2   8   9        6.93        9.46      1.38 o 
   3   8   9       47.06       35.80      2.38 o 
   4   8   9       20.74       19.02      1.71 o 
   5   8   9       75.62       62.42      3.44 o 
   6   8   9        7.96        9.16      1.50 o 
   7   8   9       36.23       30.78      2.37 o 
  -1   9   9        2.11        2.53      0.99 o 
   1   9   9       34.20       28.90      2.07 o 
   2   9   9        0.65        0.28      0.50 o 
   3   9   9        3.46        3.15      0.88 o 
   4   9   9        0.48        0.74      0.59 o 
   5   9   9        0.81        1.52      0.66 o 
   6   9   9        0.99        1.14      0.66 o 
   2  10   9        4.72        8.16      1.39 o 
   3  10   9        0.03        1.71      0.76 o 
   4  10   9        8.20       10.68      1.65 o 
   5  10   9        1.38        3.54      0.94 o 
  -2  -3  10        6.29        8.39      1.56 o 
  -1  -3  10        3.58        6.79      1.31 o 
   0  -3  10        8.81        9.77      1.56 o 
   1  -3  10        0.93        2.14      0.56 o 
  -3  -2  10        6.73        7.15      1.32 o 
  -2  -2  10        0.08        1.74      0.70 o 
  -1  -2  10       15.66       18.74      2.04 o 
   0  -2  10        2.63        4.16      1.05 o 
   1  -2  10        9.91       14.63      1.18 o 
   2  -2  10        0.90        2.47      0.60 o 
   3  -2  10        2.72        4.73      1.12 o 
  -4  -1  10       18.50       15.93      1.91 o 
  -3  -1  10        5.79        6.79      1.27 o 
  -2  -1  10       48.23       36.38      2.52 o 
  -1  -1  10       35.21       27.66      2.19 o 
   0  -1  10       71.56       54.50      3.13 o 
   1  -1  10       14.58       16.96      2.10 o 
   2  -1  10       48.52       35.42      1.62 o 
   3  -1  10        0.27        3.17      0.96 o 
   4  -1  10       17.91       15.72      1.82 o 
  -4   0  10       15.61       18.97      1.76 o 
  -3   0  10       39.84       33.68      2.38 o 
  -2   0  10       47.49       41.95      2.67 o 
  -1   0  10      152.29      131.09      5.39 o 
   0   0  10       56.16       43.44      2.66 o 
   1   0  10       88.43       73.16      3.62 o 
   2   0  10        7.32        5.87      0.81 o 
   3   0  10       28.47       25.66      3.13 o 
   4   0  10        9.05       10.46      1.52 o 
  -4   1  10        0.02        1.05      0.47 o 
  -3   1  10        0.83        1.80      0.51 o 
  -2   1  10       17.13       16.30      1.08 o 
  -1   1  10        1.22        2.00      0.68 o 
   0   1  10       12.45        9.64      1.41 o 
   1   1  10        2.14        1.78      0.74 o 
   2   1  10       16.20       15.75      3.18 o 
   3   1  10        1.14        1.47      0.60 o 
   4   1  10        0.49        0.68      0.42 o 
   5   1  10        9.93        8.06      1.35 o 
  -4   2  10        6.40        8.57      2.58 o 
  -3   2  10        0.08        0.93      0.94 o 
  -2   2  10        1.15        1.95      0.56 o 
  -1   2  10        0.04        0.18      0.37 o 
   0   2  10        0.03        0.32      0.44 o 
   1   2  10       74.76       68.05      3.36 o 
   2   2  10        4.48        6.28      0.79 o 
   3   2  10       66.91       69.03      2.28 o 
   4   2  10        0.52        0.99      0.39 o 
   5   2  10        0.84        1.50      0.70 o 
   6   2  10        4.60        8.76      1.41 o 
  -4   3  10       10.78       13.13      1.72 o 
  -3   3  10      147.00      139.22      3.87 o 
  -2   3  10       14.64       15.26      1.10 o 
  -1   3  10      219.81      204.34      7.14 o 
   0   3  10        5.88        6.58      1.17 o 
   1   3  10      607.73      607.81     17.63 o 
   2   3  10       12.22       12.08      1.01 o 
   3   3  10      305.77      300.04      6.42 o 
   4   3  10        5.49        7.86      0.89 o 
   5   3  10       65.86       67.77      2.33 o 
   6   3  10       17.16       20.04      1.90 o 
  -4   4  10      138.93      139.54      5.97 o 
  -3   4  10        9.72       10.90      1.07 o 
  -2   4  10      200.48      197.32      4.92 o 
  -1   4  10       15.55       18.94      1.61 o 
   0   4  10      520.85      530.24     15.62 o 
   1   4  10       18.62       23.49      1.82 o 
   2   4  10      801.36      792.22     22.36 o 
   3   4  10       61.65       58.53      2.05 o 
   4   4  10      191.00      193.05      4.58 o 
   5   4  10       11.81       10.72      1.03 o 
   6   4  10       62.40       67.96      3.57 o 
  -3   5  10        5.63        5.63      1.21 o 
  -2   5  10       20.01       18.71      1.14 o 
  -1   5  10        0.24        0.37      0.50 o 
   0   5  10        0.28        0.76      0.51 o 
   1   5  10       28.00       25.54      1.89 o 
   2   5  10        0.68       -0.17      0.34 o 
   3   5  10       11.17        9.40      1.35 o 
   4   5  10       24.55       25.30      1.98 o 
   5   5  10        4.30        5.31      0.75 o 
   6   5  10        7.98        9.10      1.86 o 
  -3   6  10       18.96       18.38      2.07 o 
  -2   6  10        0.01        1.21      0.58 o 
  -1   6  10       63.85       64.00      3.21 o 
   0   6  10        1.44        2.45      0.72 o 
   1   6  10       36.97       37.21      2.31 o 
   2   6  10        0.95        2.38      0.77 o 
   3   6  10       58.02       54.75      2.99 o 
   4   6  10        0.81        1.73      0.47 o 
   5   6  10       28.72       31.93      1.47 o 
   6   6  10        1.68        2.42      0.55 o 
  -2   7  10       42.05       41.96      2.71 o 
  -1   7  10        8.03        6.41      1.14 o 
   0   7  10       80.23       68.60      3.40 o 
   1   7  10        6.55        5.79      1.09 o 
   2   7  10       81.94       75.01      3.68 o 
   3   7  10        4.41        3.44      0.95 o 
   4   7  10       69.58       69.69      2.24 o 
   5   7  10        0.41        0.19      0.50 o 
   6   7  10       23.37       24.62      2.05 o 
   0   8  10       45.44       46.77      2.77 o 
   1   8  10       66.44       55.59      3.10 o 
   2   8  10       45.33       46.25      2.78 o 
   3   8  10       56.95       46.51      2.87 o 
   4   8  10        9.55       13.43      1.76 o 
   5   8  10       43.02       32.28      2.37 o 
   6   8  10        0.58        0.95      0.61 o 
   1   9  10        1.07        1.05      0.73 o 
   2   9  10        2.79        1.76      0.76 o 
   3   9  10        1.99        2.42      0.83 o 
   4   9  10        4.07        5.26      1.14 o 
   5   9  10        1.98        2.66      0.94 o 
   1  10  10        0.01        1.34      0.74 o 
   2  10  10        0.12        0.77      0.59 o 
   3  10  10        4.90        7.58      1.41 o 
   4  10  10        4.34        5.15      1.14 o 
  -1  -2  11       10.03       12.80      1.85 o 
   0  -2  11        0.02        1.68      0.81 o 
  -2  -1  11        0.22        1.13      0.61 o 
  -1  -1  11        1.19        2.30      0.85 o 
   0  -1  11        0.87        0.80      0.62 o 
   1  -1  11        1.91        1.96      0.84 o 
   2  -1  11        3.75        3.02      0.63 o 
  -3   0  11        4.78        5.44      1.13 o 
  -2   0  11        2.86        3.06      0.88 o 
  -1   0  11        3.95        5.32      1.17 o 
   0   0  11        1.38        1.20      0.74 o 
   1   0  11       10.59        9.13      1.53 o 
   2   0  11        1.21        0.44      0.43 o 
   3   0  11        6.35        6.98      0.93 o 
  -3   1  11        2.91        2.81      0.77 o 
  -2   1  11        0.50        2.27      0.83 o 
  -1   1  11        0.01        0.85      0.62 o 
   0   1  11        0.98        1.25      0.77 o 
   1   1  11        0.34        0.61      0.65 o 
   2   1  11        6.04        6.28      0.85 o 
   3   1  11        0.01        0.98      0.48 o 
   4   1  11        0.31        1.33      0.58 o 
  -3   2  11       10.48       14.34      1.72 o 
  -2   2  11        0.60        1.69      0.68 o 
  -1   2  11       69.58       70.85      3.62 o 
   0   2  11        0.25        0.73      0.61 o 
   1   2  11       28.98       24.58      1.98 o 
   2   2  11        0.02        0.27      0.36 o 
   3   2  11       17.93       20.15      1.35 o 
   4   2  11        0.39        1.82      0.53 o 
   5   2  11       25.88       34.70      2.31 o 
  -3   3  11        0.53        1.16      0.48 o 
  -2   3  11       18.99       20.21      1.82 o 
  -1   3  11       12.99       15.31      1.76 o 
   0   3  11       27.38       26.63      2.05 o 
   1   3  11        0.09        0.32      0.58 o 
   2   3  11        0.17        0.77      0.56 o 
   3   3  11        6.54        7.16      0.90 o 
   4   3  11        9.88       12.87      1.15 o 
   5   3  11        4.09        6.96      0.92 o 
  -3   4  11        6.30        8.72      1.02 o 
  -2   4  11       41.50       42.98      2.71 o 
  -1   4  11        3.84        3.98      1.02 o 
   0   4  11       19.80       19.63      1.78 o 
   1   4  11        3.33        5.55      1.16 o 
   2   4  11        0.40        1.09      0.56 o 
   3   4  11       14.80       18.66      1.76 o 
   4   4  11       16.98       21.00      1.31 o 
   5   4  11        2.23        3.07      0.64 o 
  -2   5  11        0.02        0.40      0.62 o 
  -1   5  11        7.60        8.69      1.43 o 
   0   5  11        0.36        1.21      0.72 o 
   1   5  11       36.30       37.50      2.45 o 
   2   5  11       13.40       16.45      1.79 o 
   3   5  11       16.69       18.01      1.89 o 
   4   5  11       16.42       19.97      1.33 o 
   5   5  11        3.09        2.20      0.56 o 
   6   5  11        0.83        2.96      0.68 o 
  -1   6  11        2.51        3.02      0.81 o 
   0   6  11       22.86       23.58      1.87 o 
   1   6  11       57.81       63.26      3.33 o 
   2   6  11       89.52       83.48      3.98 o 
   3   6  11       14.79       16.10      1.83 o 
   4   6  11        5.89        6.06      1.01 o 
   5   6  11        2.02        3.80      0.69 o 
   6   6  11        0.08        2.36      0.55 o 
  -1   7  11        2.62        4.48      0.96 o 
   0   7  11        9.95       11.01      1.52 o 
   1   7  11        6.28        6.50      1.23 o 
   2   7  11       30.87       29.00      2.19 o 
   3   7  11        7.51        6.86      1.32 o 
   4   7  11        0.11       -0.12      0.45 o 
   5   7  11        0.05        1.66      0.48 o 
   6   7  11        0.01        0.73      0.58 o 
   0   8  11        1.31        2.18      0.83 o 
   1   8  11       11.89       17.39      1.91 o 
   2   8  11       10.23        8.46      1.49 o 
   3   8  11        2.49        3.22      0.96 o 
   4   8  11        9.56       14.15      1.86 o 
   5   8  11        0.17        0.94      0.58 o 
   1   9  11        4.51        5.40      1.18 o 
   2   9  11       10.86       17.19      1.97 o 
   3   9  11        2.57        5.06      1.12 o 
   4   9  11       12.00       17.73      2.05 o 
   5   9  11        0.46        1.68      0.80 o 
  -1   0  12        0.64        0.36      0.54 o 
   0   0  12        1.66        3.61      1.05 o 
   1   0  12        0.66        0.65      0.70 o 
  -2   1  12        6.84        6.57      1.28 o 
  -1   1  12        1.30        2.49      0.81 o 
   0   1  12       17.61       14.22      1.90 o 
   1   1  12        0.02        0.59      0.70 o 
   2   1  12       11.12        9.24      1.57 o 
   3   1  12        0.33        0.40      0.81 o 
  -2   2  12        2.33        4.22      1.01 o 
  -1   2  12        0.03        1.67      0.74 o 
   0   2  12        8.32       10.13      1.57 o 
   1   2  12        9.31       13.18      1.78 o 
   2   2  12       12.67       10.84      1.68 o 
   3   2  12        6.42        7.10      0.95 o 
   4   2  12        1.82        3.98      0.74 o 
  -2   3  12        0.23        1.45      0.81 o 
  -1   3  12       15.45       21.20      2.12 o 
   0   3  12        4.17        7.27      1.39 o 
   1   3  12        3.55        2.58      0.91 o 
   2   3  12       34.23       27.84      2.25 o 
   3   3  12        3.43        5.01      0.83 o 
   4   3  12        0.73        1.09      0.66 o 
  -2   4  12        2.66        4.66      1.10 o 
  -1   4  12        0.07        1.74      0.76 o 
   0   4  12        5.57        8.03      1.42 o 
   1   4  12        5.40        5.68      1.18 o 
   2   4  12       31.01       29.89      2.30 o 
   3   4  12        1.03        0.97      0.50 o 
   4   4  12        0.40        1.79      0.79 o 
  -1   5  12        1.94        3.10      0.95 o 
   0   5  12       25.30       27.30      2.16 o 
   1   5  12       68.81       64.72      3.53 o 
   2   5  12       24.46       23.06      1.98 o 
   3   5  12       15.30       15.02      1.86 o 
   4   5  12       28.73       29.12      2.29 o 
   5   5  12        0.26        2.00      0.84 o 
  -1   6  12        1.80        4.50      0.96 o 
   0   6  12       13.27       19.70      2.03 o 
   1   6  12       33.09       36.33      2.51 o 
   2   6  12       24.38       24.54      2.03 o 
   3   6  12        2.90        3.25      0.92 o 
   4   6  12        4.50        4.71      0.75 o 
   5   6  12        1.75        3.06      0.65 o 
   0   7  12       17.12       23.36      1.93 o 
   1   7  12        0.10        1.87      0.70 o 
   2   7  12       14.61       20.72      2.12 o 
   3   7  12        0.13        1.75      0.70 o 
   4   7  12        1.70        2.33      0.79 o 
   5   7  12        7.19        8.14      0.97 o 
   1   8  12        9.27       15.68      1.89 o 
   2   8  12        4.16        5.52      1.14 o 
   3   8  12        0.29        2.08      0.83 o 
   4   8  12        5.77        6.96      1.39 o 
   1   2  13        0.83        1.93      0.88 o 
   0   3  13        0.48        0.98      0.56 o 
   1   3  13        2.72        5.25      1.29 o 
   2   3  13        0.19        1.50      0.73 o 
   0   4  13        0.05        1.61      0.83 o 
   1   4  13        0.98        4.57      1.09 o 
   2   4  13        0.29        0.21      0.56 o 
   3   4  13        4.46        7.93      1.46 o 
   0   5  13        3.47        7.36      1.35 o 
   1   5  13        9.54       12.85      1.78 o 
   2   5  13       20.12       23.19      2.33 o 
   3   5  13        0.30        0.81      0.63 o 
   1   6  13        0.77        2.23      0.77 o 
   2   6  13       20.05       22.88      2.01 o 
   3   6  13        7.28        7.74      1.43 o 
   2   7  13        1.79        6.63      1.25 o 
   3   7  13       17.98       22.18      2.30 o 
                                                 
